# Supplementary material for: Work safety climate. Comparison of selected occupational groups
Source: PLoS One. 2020 Dec 14;15(12):e0243056. doi: 10.1371/journal.pone.0243056 (PMC7735595; doi:10.1371/journal.pone.0243056)
Supplement: S1 Data — (XLSX) [file pone.0243056.s001.xlsx]

## Sheet: Work safety climate
Groups of workers	Gender	Age	Education	Average seniority in the company and in the occupation	1	2	3	4*	5	6	7	8	9	10*	11*	12	13*	14*	15	16	17*	18*	19	20	21	22	23	24	25*	26	27*	28	29*	30*	31	32*	33	34	35	36	37	38	39	40	41	42	43	44	45*
A	2	46	3	16	5	3	4	4	4	4	5	4	5	5	5	5	4	5	2	4	5	2	5	5	3	5	3	5	5	4	1	3	1	3	4	2	5	4	5	5	4	5	5	5	5	4	4	5	4
A	2	27	3	5	4	5	3	4	2	2	4	4	5	4	5	5	4	5	4	4	5	2	5	4	4	3	3	3	5	5	2	4	2	2	5	2	4	3	4	4	4	4	4	5	5	4	4	4	2
A	1	45	2	4	5	4	2	5	4	4	5	4	5	5	4	5	5	1	3	4	5	1	5	5	3	5	4	4	5	5	3	4	4	2	5	1	5	5	5	5	5	4	4	4	5	5	5	5	2
A	1	55	3	39	5	2	4	5	4	3	5	2	5	5	5	5	5	5	2	4	5	3	5	5	3	5	3	5	5	4	1	3	4	2	4	2	5	4	5	5	5	4	5	5	5	5	5	4	4
A	1	45	2	8	5	4	4	5	4	4	5	1	5	5	5	5	5	5	4	2	5	2	4	5	4	5	2	4	5	5	2	4	2	2	5	1	5	4	5	4	5	4	5	4	5	5	5	4	4
A	1	42	3	2	4	4	2	5	2	3	5	3	3	3	4	5	4	4	5	3	5	2	2	5	3	5	4	5	5	1	3	3	1	3	4	2	4	4	4	4	5	5	4	4	4	4	4	4	4
A	1	58	3	30	4	4	3	3	3	2	5	2	4	5	5	5	5	3	2	2	5	3	3	3	4	3	3	3	5	5	4	3	3	2	3	3	5	5	4	4	3	3	4	3	4	3	4	3	2
A	1	40	3	7	4	3	2	4	5	3	5	4	5	5	4	5	5	5	1	1	5	2	4	4	4	3	3	3	5	5	2	5	2	1	5	1	5	5	5	4	4	3	5	5	4	4	5	4	2
A	1	34	3	1	4	4	4	4	4	1	4	2	5	4	4	4	4	4	4	4	4	2	4	4	5	4	4	4	4	4	3	4	2	2	3	2	4	4	4	4	4	4	4	4	4	4	5	5	4
A	1	44	2	8	5	4	4	5	4	4	5	4	5	3	5	5	5	5	4	3	5	2	4	5	5	5	4	4	5	5	3	4	1	2	5	2	4	4	4	4	5	4	4	4	5	5	4	4	4
A	1	33	4	3	5	5	1	5	3	3	5	5	5	5	5	5	5	5	3	3	5	1	5	5	3	1	5	5	5	5	2	5	3	4	5	4	5	5	5	5	4	3	4	2	3	4	4	3	3
A	1	43	3	13	4	4	4	4	3	3	5	3	4	4	5	4	5	5	4	4	4	1	4	3	4	4	4	4	4	4	4	3	2	2	4	4	4	4	4	4	4	4	4	4	4	4	4	4	4
A	1	30	4	5	3	2	2	5	2	2	5	5	5	5	5	5	5	5	2	2	4	1	3	4	3	4	3	3	5	4	2	3	3	4	4	2	4	5	4	4	4	3	4	4	4	4	4	4	2
A	1	27	4	1	4	4	4	5	3	3	5	4	4	4	5	5	5	5	3	4	5	4	4	4	4	4	3	3	5	4	4	3	4	4	4	4	4	4	4	4	4	4	4	4	4	4	4	4	5
A	1	32	3	10	5	2	5	1	1	2	5	5	5	5	3	4	5	4	1	5	5	3	5	5	5	5	5	5	5	5	3	3	3	3	5	1	3	5	1	3	5	5	5	1	5	3	5	5	1
A	1	30	4	5	5	1	4	4	5	4	5	5	4	5	5	4	5	5	4	2	5	4	4	4	4	4	4	4	4	5	2	4	2	4	4	1	5	5	4	5	4	4	4	4	4	4	4	4	4
A	1	30	4	4	5	4	4	5	4	2	5	4	4	5	5	5	5	5	2	4	5	2	4	5	4	5	4	4	5	5	4	4	4	2	5	1	5	5	5	5	5	4	4	4	5	5	5	5	4
A	1	48	3	15	5	4	2	5	3	4	5	2	5	5	5	5	5	5	3	3	5	2	5	5	2	5	2	4	5	4	2	4	2	2	4	2	5	4	5	5	5	4	5	5	5	5	5	5	5
A	1	35	4	3	4	4	4	4	4	4	4	3	4	4	4	4	4	4	4	4	4	2	4	4	4	4	4	4	4	4	1	4	2	1	3	2	4	4	4	4	3	4	4	4	4	4	4	4	4
A	1	36	4	11	3	5	2	5	2	1	5	4	4	5	4	4	5	5	2	2	4	1	3	4	3	4	3	3	5	4	2	3	3	4	4	2	4	5	4	4	5	4	4	3	4	4	4	4	2
A	2	29	3	5	1	4	3	4	1	2	3	4	4	3	4	4	4	4	1	2	3	3	4	4	4	4	3	3	4	2	1	3	2	3	4	4	3	3	3	4	5	4	4	4	4	4	4	4	3
A	2	43	2	25	1	4	3	4	1	2	3	4	4	3	4	4	5	5	1	1	3	1	4	4	4	4	3	3	4	2	3	3	3	3	4	1	3	3	3	4	5	4	4	4	4	4	4	4	3
A	2	26	4	3	3	2	2	5	1	2	4	4	3	5	5	5	5	5	1	1	5	2	4	4	3	4	3	3	4	4	2	3	3	2	4	2	4	4	4	4	4	4	4	3	4	4	3	3	3
A	2	32	4	2	4	3	2	2	1	4	4	3	4	5	5	4	5	5	5	4	5	3	5	5	4	5	4	5	2	5	2	5	2	4	4	2	4	5	5	5	5	4	4	4	4	4	5	1	1
A	2	65	3	42	4	2	3	4	4	3	5	4	4	4	5	5	5	4	3	3	5	4	5	4	4	4	5	2	5	4	4	4	3	2	5	1	4	4	5	4	4	5	4	4	4	5	4	4	4
A	2	36	3	4	4	4	2	4	3	2	4	4	3	4	4	4	4	4	2	1	4	2	4	3	4	4	3	3	4	3	3	3	3	2	3	4	4	4	4	4	4	3	4	3	4	2	3	3	4
A	2	50	2	12	3	4	2	5	5	2	4	4	5	3	5	5	5	5	2	3	5	2	5	5	2	5	3	4	5	4	2	4	4	2	4	1	5	4	5	5	5	4	5	5	5	5	5	5	5
A	2	40	3	10	4	3	2	4	4	3	4	3	4	5	5	5	4	4	3	2	5	3	4	4	3	4	4	3	5	5	2	3	3	2	5	2	5	4	4	4	4	4	5	4	4	4	4	4	5
A	2	28	3	3	4	2	2	4	2	2	4	3	4	4	4	4	4	4	3	3	4	2	3	4	3	4	3	3	4	4	3	3	2	3	4	4	4	4	4	4	4	4	4	4	4	4	4	3	4
A	2	63	3	42	4	2	4	4	4	4	5	4	4	4	5	4	4	4	2	1	4	1	4	3	3	4	3	3	4	5	2	3	4	2	4	2	4	4	4	4	4	4	4	4	4	2	5	4	4
A	2	33	3	13	5	5	4	5	5	4	4	3	2	4	5	5	5	4	4	4	5	4	4	3	4	4	4	4	5	4	1	4	3	2	4	2	4	4	4	4	4	4	4	4	4	4	5	4	4
A	2	22	3	2	3	4	4	3	4	4	3	4	4	4	4	5	5	5	4	4	3	1	3	3	3	5	3	3	1	4	2	4	1	2	3	1	4	5	5	5	4	3	4	3	3	3	3	4	2
A	2	42	4	26	5	5	5	2	2	2	2	4	4	4	2	3	4	2	4	4	2	2	2	2	4	4	5	5	2	4	2	4	4	4	3	2	4	4	4	4	4	4	4	3	4	4	3	4	2
A	1	22	3	1	4	2	4	5	5	4	4	3	3	4	4	5	5	5	5	4	4	3	4	4	4	4	5	3	4	4	2	3	3	3	4	2	5	5	4	4	3	3	3	4	3	4	4	3	4
A	1	45	3	4	4	4	4	4	3	3	4	4	4	4	4	4	4	4	4	4	4	2	4	4	4	3	4	4	4	2	2	3	3	2	4	2	4	4	4	4	4	4	4	3	4	2	4	4	4
A	2	33	4	1	4	3	4	3	4	2	4	4	4	3	4	4	4	2	4	2	2	3	4	4	3	4	3	3	2	4	4	4	4	4	5	4	4	4	4	4	4	4	4	4	4	3	4	4	4
A	1	45	3	2	4	4	4	4	3	3	4	4	4	4	4	2	4	2	4	4	4	2	4	4	4	3	4	4	4	4	2	3	3	2	4	2	4	4	4	4	4	4	4	3	4	2	4	4	4
A	2	21	3	3	4	3	4	2	3	3	4	4	5	4	2	4	5	2	4	2	2	2	4	3	3	3	3	3	2	4	4	4	3	2	2	2	4	4	5	4	4	4	4	1	4	4	4	4	4
A	2	21	3	2	4	2	4	4	4	4	5	4	5	4	4	4	4	4	4	5	4	2	4	4	4	4	3	3	4	4	2	4	3	2	4	2	4	4	4	4	4	4	4	4	4	4	4	4	4
A	2	29	1	8	3	5	4	4	2	2	4	4	3	2	2	4	2	4	4	2	4	2	4	3	2	2	2	2	4	4	3	4	3	4	2	2	4	4	3	2	3	4	3	2	2	2	4	3	4
A	2	28	3	5	4	4	4	4	2	3	4	4	4	4	5	4	4	2	4	3	4	3	4	4	3	4	4	4	4	4	4	3	2	2	4	3	4	4	4	4	4	4	4	3	4	4	5	4	4
A	2	21	3	3	3	3	4	4	2	2	2	4	2	3	2	4	5	4	4	3	2	1	4	3	3	3	4	4	1	4	1	3	3	2	2	2	4	3	4	4	3	4	4	3	4	2	4	3	2
A	2	33	2	6	4	4	4	4	2	4	4	4	4	4	4	4	4	4	2	4	4	3	4	4	3	4	4	4	4	4	3	4	4	4	4	4	4	4	4	4	4	4	4	4	4	4	4	4	4
A	2	22	3	2	4	4	4	5	3	4	5	3	4	5	2	4	5	5	4	3	4	2	5	4	4	4	4	4	4	4	3	4	3	3	4	3	5	4	4	4	4	4	4	5	5	4	5	4	5
A	2	31	3	10	4	4	5	1	5	5	4	4	4	5	2	4	2	2	4	4	5	2	4	4	4	5	5	4	2	5	2	5	3	1	4	5	4	4	4	5	4	4	5	5	5	4	4	5	2
A	2	32	3	13	4	4	3	2	2	4	5	4	4	5	3	4	5	2	5	5	3	3	4	4	4	5	5	5	4	4	1	4	3	2	5	1	4	3	4	4	5	4	4	2	4	4	4	5	4
A	2	33	3	15	4	4	5	4	2	4	4	4	5	4	4	4	4	4	4	5	4	3	4	5	3	5	5	2	3	4	3	4	3	2	4	3	4	4	4	4	4	4	5	3	5	4	4	4	4
A	1	22	3	2	3	2	3	4	2	3	4	3	4	4	4	4	5	5	4	4	4	2	2	3	4	3	4	4	4	3	1	4	2	2	3	2	4	4	3	3	3	3	3	3	4	2	4	4	2
A	2	34	3	3	3	2	5	5	3	3	5	3	3	4	4	3	5	5	3	3	4	2	4	4	3	3	5	3	4	4	4	4	4	2	3	2	5	3	4	4	1	3	4	4	4	2	3	4	2
A	2	37	2	21	5	4	3	2	3	4	3	4	4	4	4	2	4	4	4	3	4	2	3	5	4	5	5	4	3	3	2	4	4	2	4	3	5	5	5	5	4	4	4	4	5	4	5	5	4
A	1	28	3	5	4	4	4	4	4	4	4	4	4	2	4	4	4	4	3	3	3	3	4	4	3	4	3	4	4	4	2	3	2	4	4	2	3	3	4	3	4	3	4	2	4	4	4	3	2
A	1	26	3	7	4	4	3	3	5	4	4	4	3	4	4	3	4	5	4	4	3	2	2	2	3	4	4	4	2	4	1	4	2	2	2	1	4	2	3	2	3	4	3	2	4	4	4	4	4
A	2	19	3	1	3	4	4	3	3	3	5	3	4	4	4	4	4	4	5	3	4	2	4	3	3	4	4	4	3	4	2	3	2	2	3	1	5	4	4	4	3	4	4	4	4	4	4	3	4
A	1	38	2	18	5	1	5	5	1	5	5	1	5	1	5	5	5	5	5	5	5	1	5	5	5	5	5	5	5	1	1	5	3	1	5	1	5	5	5	1	5	1	1	5	3	1	3	5	1
A	1	35	3	16	4	4	3	4	4	4	4	4	3	3	4	4	4	4	4	4	4	2	3	3	3	4	4	4	4	4	2	4	1	1	3	1	4	4	4	4	4	4	4	2	4	4	4	3	3
A	1	33	3	10	4	4	2	4	2	4	4	2	3	3	4	4	4	4	4	2	4	1	3	4	3	4	4	4	2	4	1	3	1	1	2	1	4	4	4	4	2	3	3	4	4	2	3	3	1
A	1	37	4	10	3	4	3	2	2	3	4	3	3	3	4	3	4	5	2	1	2	1	1	2	2	3	4	3	2	4	2	2	1	1	1	1	4	4	3	4	2	3	2	2	3	2	3	2	1
A	1	39	2	14	3	3	4	2	1	3	2	4	3	5	2	4	4	4	5	1	2	1	4	3	4	4	4	4	4	4	2	4	3	2	3	1	4	4	4	4	4	3	4	3	5	4	4	4	2
A	1	22	3	2	4	3	4	4	5	3	5	4	5	5	5	5	5	5	5	4	4	4	4	4	3	4	5	5	4	4	3	4	4	3	4	4	5	5	4	4	4	4	5	4	4	4	5	4	4
A	1	27	3	6	3	4	4	5	3	2	5	3	5	5	5	4	5	5	4	4	4	1	4	5	3	4	3	4	2	5	2	4	3	2	5	2	5	4	4	4	4	3	4	4	4	3	5	4	5
A	2	28	3	12	4	4	4	4	2	3	4	4	3	3	4	4	4	4	4	2	4	2	2	2	4	4	4	4	3	3	3	2	2	4	2	2	4	4	4	4	3	2	2	3	4	3	4	4	2
A	1	60	3	35	3	4	4	4	2	3	4	2	3	1	4	4	4	4	3	3	4	2	4	3	3	4	3	3	3	4	2	3	4	2	4	2	4	3	3	4	4	3	4	3	4	2	5	5	3
A	1	23	2	2	4	5	5	5	2	4	5	3	4	5	5	5	5	5	5	5	5	1	4	5	4	5	5	3	5	5	4	5	1	2	5	1	5	5	5	4	5	5	4	4	5	5	5	4	5
A	2	26	1	1	4	2	2	4	1	4	5	4	5	4	4	4	4	4	5	4	4	1	5	4	4	4	4	3	4	4	1	4	2	1	4	2	4	4	4	4	4	4	4	3	4	4	4	4	3
A	1	23	3	3	4	5	4	4	3	4	4	3	5	5	5	4	5	4	4	4	5	1	4	4	4	5	5	5	4	4	1	4	1	1	4	2	5	4	4	5	5	4	5	2	4	4	5	5	4
A	1	20	3	1	4	3	5	4	2	3	5	3	4	4	5	4	5	4	3	3	4	1	4	2	3	4	4	5	3	4	1	4	3	2	2	2	5	5	5	2	3	5	3	5	4	3	5	4	2
A	2	30	3	10	3	2	3	5	3	3	4	3	3	4	4	4	4	4	4	3	4	2	4	3	3	3	4	4	4	4	2	3	3	4	3	2	4	3	4	4	3	4	4	3	4	3	4	4	4
A	1	21	3	2	4	3	3	2	1	3	4	3	3	4	4	4	5	5	4	4	3	2	2	3	3	3	4	4	5	4	1	4	2	2	4	1	5	5	4	4	3	3	4	1	3	3	4	3	1
A	1	21	3	2	3	3	3	4	4	2	5	1	1	3	4	5	5	4	3	2	4	1	5	4	3	3	4	3	4	2	2	3	3	1	3	1	5	3	4	4	4	3	3	1	5	3	5	3	1
A	1	26	3	9	5	5	4	5	4	4	4	4	5	5	5	4	5	5	5	5	5	2	4	4	4	5	5	5	5	4	4	4	4	2	4	2	4	4	4	4	4	4	5	4	4	4	4	4	4
A	1	19	3	1	5	5	5	1	5	5	5	5	5	5	5	5	5	4	4	5	5	2	5	5	4	4	5	5	5	5	2	5	3	2	5	3	5	5	5	5	5	5	5	5	5	5	5	5	3
A	1	69	3	49	4	4	2	4	2	3	4	4	3	2	4	4	4	5	5	5	5	1	5	3	3	4	4	5	5	4	1	3	1	1	4	1	5	3	5	5	5	3	5	5	5	3	5	3	3
A	2	50	2	20	4	4	4	4	3	3	4	4	4	4	4	2	4	2	4	2	4	2	3	2	2	2	2	2	3	2	4	2	4	2	4	4	4	4	4	4	2	4	4	4	4	2	4	4	4
A	2	32	3	12	4	3	4	3	3	4	2	4	4	4	2	4	3	2	3	4	4	2	3	4	4	4	3	3	2	3	2	4	2	3	2	4	4	4	4	4	4	4	4	4	4	4	3	4	4
A	2	36	3	11	4	3	4	1	1	3	4	3	4	4	3	4	4	2	5	4	3	1	3	3	3	4	4	3	3	3	2	3	3	2	3	2	5	4	4	4	4	3	4	3	4	4	4	3	3
A	2	20	3	3	4	3	4	4	3	4	4	3	3	4	4	4	4	2	4	3	4	2	4	3	4	4	4	4	2	4	2	4	3	2	3	4	4	4	4	4	3	3	4	4	4	3	4	3	2
A	1	19	3	1	3	2	4	4	4	4	5	3	4	5	4	4	5	5	4	4	4	2	4	4	3	3	4	4	4	4	4	3	4	1	4	2	5	4	4	4	4	4	4	4	4	4	4	3	4
A	1	23	2	2	5	4	5	5	1	5	5	4	5	5	5	5	1	5	5	4	5	2	4	4	3	4	5	5	5	5	3	4	4	4	4	2	5	5	5	5	5	5	5	3	4	5	5	5	5
A	1	60	3	40	4	4	4	4	2	4	4	4	4	4	4	4	4	4	4	4	4	3	4	4	2	4	4	4	4	4	4	3	3	2	4	4	4	4	4	4	4	4	4	4	4	4	4	4	2
A	1	65	3	42	4	4	4	4	4	4	4	4	4	4	4	4	4	4	4	4	4	3	4	4	4	2	4	4	4	4	4	4	4	2	4	2	4	4	4	4	4	4	4	4	4	4	4	4	2
A	2	21	3	1	5	4	3	2	2	2	2	3	4	4	4	2	4	4	5	4	4	2	4	4	3	4	4	4	4	4	2	4	4	4	4	4	4	2	4	4	4	4	4	2	2	4	4	4	4
A	2	55	2	35	5	5	3	2	2	4	3	4	4	4	4	4	2	2	4	4	4	2	4	3	3	4	4	4	3	4	1	4	2	3	4	2	3	4	4	4	4	5	4	4	4	2	5	4	4
A	2	43	2	23	4	5	2	3	1	3	5	3	4	2	3	4	4	3	3	2	3	2	2	4	3	4	3	4	3	4	2	4	3	2	4	3	4	3	4	2	2	3	4	2	3	2	4	3	3
A	1	42	2	20	4	4	4	4	1	2	4	2	4	3	4	4	4	4	4	2	4	2	4	4	4	2	2	2	4	4	2	4	3	2	4	2	4	4	4	3	3	4	3	2	4	2	4	4	3
A	1	60	3	40	4	4	2	4	2	4	4	2	2	2	4	4	4	4	4	4	4	2	4	4	2	4	3	4	4	4	2	4	2	2	3	2	4	4	4	4	3	3	3	2	2	2	2	3	2
A	1	40	2	17	2	4	4	2	2	5	5	3	3	4	1	4	4	4	4	2	4	1	2	2	4	4	4	3	2	4	1	4	2	2	2	1	4	4	4	3	2	2	2	2	4	2	5	2	1
A	1	23	3	2	3	3	4	3	4	4	4	3	5	3	4	4	5	4	4	3	4	1	3	2	4	4	4	4	2	4	2	4	2	3	3	2	4	3	3	4	4	3	2	2	2	2	4	3	4
A	1	61	3	40	4	2	4	4	2	3	4	4	3	3	4	5	2	4	3	3	5	1	4	3	3	4	3	3	3	4	1	3	3	4	4	4	4	4	4	2	4	3	3	4	4	2	3	4	2
A	1	56	3	30	5	2	4	4	2	4	4	4	4	4	4	4	4	4	4	4	4	2	4	4	4	4	4	4	4	4	3	4	3	2	4	2	4	4	4	4	4	3	4	2	4	4	4	4	3
A	2	27	2	3	3	2	3	5	3	4	5	3	4	3	2	3	4	4	4	4	2	2	4	4	4	3	4	4	1	4	2	4	1	2	4	1	4	5	4	4	4	4	4	5	4	2	4	4	3
A	1	69	3	50	4	4	4	4	4	3	4	4	4	4	4	4	4	4	4	4	4	2	4	4	4	4	4	4	4	4	2	4	2	2	4	2	4	4	4	4	4	4	4	4	4	4	4	4	2
A	1	56	3	35	4	2	4	4	2	2	5	2	4	2	4	4	4	4	4	4	4	2	4	3	4	4	4	4	3	2	2	3	2	2	4	2	4	3	4	4	4	4	4	5	5	4	5	4	5
A	1	35	4	10	3	2	4	5	4	4	4	4	4	2	2	4	5	5	4	4	4	1	3	2	4	4	4	4	4	4	2	4	2	2	4	2	4	4	4	4	4	2	2	2	4	2	2	2	2
A	1	72	3	45	5	2	4	4	2	3	4	4	4	1	4	4	4	4	4	5	5	3	5	5	5	5	5	5	5	5	5	4	5	4	5	2	5	5	5	5	5	5	5	5	5	1	5	5	5
A	2	37	4	11	4	4	4	4	3	4	5	4	4	4	4	4	4	5	4	4	4	1	4	3	3	4	4	4	4	5	1	4	3	2	4	4	4	5	5	5	4	4	5	4	4	5	4	4	4
A	2	50	4	20	5	4	4	4	3	4	4	4	4	4	4	4	4	4	4	4	4	1	4	4	3	4	4	4	5	4	1	3	1	2	4	3	4	4	4	4	4	4	4	4	4	4	4	4	4
A	2	57	3	37	5	2	4	4	2	4	4	4	4	4	4	4	4	1	4	4	4	4	4	3	4	5	4	4	4	4	4	4	4	4	3	4	4	4	4	5	3	4	4	4	4	5	4	4	4
A	2	56	3	33	5	5	4	5	4	5	5	4	4	5	5	5	5	5	5	5	5	4	4	4	5	4	5	5	5	5	4	4	3	2	4	4	4	5	5	5	4	5	5	5	5	5	5	5	5
A	2	43	3	21	4	1	4	4	4	4	5	4	5	5	5	5	5	5	4	3	5	3	2	4	4	5	5	5	5	4	2	5	3	1	4	3	5	5	4	5	4	5	4	4	4	5	5	5	4
A	2	58	4	27	5	3	4	4	4	4	4	4	4	4	4	4	4	4	4	4	4	2	4	4	3	4	4	4	4	4	2	4	3	1	4	4	4	5	4	5	4	4	4	4	5	5	4	5	4
A	2	59	3	37	4	5	4	3	3	4	4	4	4	4	4	4	4	3	4	4	4	4	4	3	4	4	4	4	4	4	4	4	3	3	3	3	4	4	4	4	4	4	4	4	4	4	4	4	4
A	2	52	4	27	4	4	4	3	3	5	5	5	4	4	2	4	4	3	5	4	3	3	3	3	4	5	5	5	4	5	2	4	3	3	4	3	4	5	5	5	5	4	4	4	4	4	4	4	3
A	2	59	3	40	5	4	4	3	3	4	4	4	4	5	3	4	4	3	5	3	4	3	3	3	3	5	5	5	4	4	3	4	3	3	4	3	4	4	4	5	5	4	4	4	4	5	4	4	4
A	2	38	3	23	5	3	4	5	2	3	4	3	4	4	4	5	5	5	4	4	5	3	4	4	4	4	4	4	4	4	3	3	4	3	4	3	4	4	4	4	4	4	4	4	4	4	4	4	4
A	2	56	3	27	4	4	4	5	4	4	4	4	4	4	5	5	5	5	4	4	5	2	5	5	4	4	5	5	5	4	2	4	3	2	5	2	4	4	4	4	5	5	4	4	4	5	5	5	4
A	2	50	3	36	5	5	5	5	4	4	5	4	4	5	5	5	5	5	4	4	5	3	5	4	4	5	5	5	5	5	3	4	4	3	5	3	5	5	5	5	4	5	5	4	5	5	5	4	5
A	2	58	3	33	5	4	4	4	4	4	4	4	4	5	4	4	4	4	4	4	4	2	4	4	4	4	4	4	4	4	4	3	3	3	4	4	4	4	4	4	4	4	5	4	4	4	4	4	4
A	2	57	3	23	5	4	4	5	4	4	4	4	4	5	5	5	4	4	4	4	5	3	4	4	3	5	5	5	5	4	3	3	3	4	4	2	4	4	4	4	5	4	4	4	4	4	4	4	4
A	2	56	2	40	4	4	3	5	4	4	5	4	3	5	5	4	5	4	3	4	5	4	4	4	4	5	4	4	5	4	4	4	4	2	4	2	4	4	4	5	5	5	4	2	4	5	5	4	5
A	2	55	3	35	5	2	4	5	4	3	4	4	4	5	5	5	5	5	5	4	5	3	4	4	4	4	5	5	5	5	3	3	3	3	5	3	4	4	5	5	5	5	5	4	4	5	5	4	5
A	2	48	3	33	4	5	4	4	3	4	4	3	4	4	4	4	5	5	4	3	4	3	4	3	3	4	4	4	4	4	4	4	2	3	4	2	4	4	4	4	4	4	4	4	4	4	4	4	4
A	2	49	4	25	4	4	4	3	5	4	4	5	4	5	3	4	4	3	4	4	3	1	4	4	4	4	4	4	4	5	3	3	3	2	3	4	4	4	4	5	4	4	4	4	5	4	4	4	3
A	2	57	3	36	5	5	5	5	4	4	4	4	5	5	5	5	5	4	5	4	5	2	4	4	4	5	5	5	5	5	3	4	4	4	4	4	5	5	5	5	4	5	5	5	5	5	4	4	5
A	2	49	4	10	5	4	5	5	5	5	5	4	5	5	5	5	5	5	5	4	5	4	5	5	5	5	4	4	5	5	4	5	2	2	5	4	5	5	5	5	5	5	5	5	5	4	5	5	5
A	2	34	4	3.5	5	3	4	4	4	4	3	4	5	4	4	4	4	3	4	4	4	4	4	2	2	5	4	4	4	4	4	4	4	4	2	2	2	4	4	3	5	4	4	4	4	4	4	4	4
A	2	43	3	25	5	4	5	5	5	4	5	5	5	5	5	5	1	5	5	5	5	5	5	5	5	5	5	5	5	5	5	5	4	4	5	4	5	5	5	5	4	5	5	4	5	5	4	5	5
A	2	40	3	25	4	4	4	4	4	4	5	4	4	5	4	5	5	4	4	2	4	3	4	4	3	5	5	4	4	5	3	3	3	2	4	3	4	5	4	5	4	5	4	4	4	5	5	5	5
A	2	50	4	35	4	5	4	2	4	4	4	4	4	4	4	4	5	2	4	4	2	4	4	2	4	2	4	2	4	4	4	4	4	2	4	4	4	4	4	4	4	4	4	4	4	4	4	4	4
A	2	51	3	28	4	5	4	3	5	3	4	4	3	4	2	4	2	1	4	3	2	3	2	4	4	5	3	4	2	5	1	3	2	2	3	2	4	5	3	4	4	5	5	4	3	3	4	5	3
A	2	48	3	28	4	5	3	2	4	5	4	4	5	3	2	3	2	3	4	3	3	1	5	4	3	4	5	4	1	4	2	3	3	4	4	3	4	5	5	4	4	5	4	3	5	4	5	5	2
A	2	54	4	24	4	4	3	4	4	3	4	4	5	4	4	4	3	4	5	5	4	3	5	4	5	5	4	5	3	5	3	4	4	3	4	2	5	5	5	4	5	4	4	3	4	4	4	5	2
A	2	38	4	13	5	5	4	4	4	4	3	5	5	4	4	5	2	3	5	5	4	3	5	4	5	5	4	5	4	5	4	5	3	3	4	2	5	5	4	5	5	4	4	4	3	4	4	5	3
A	2	39	3	23	5	5	5	4	4	4	4	5	4	4	4	4	4	4	5	5	4	4	4	4	4	4	5	4	4	4	2	4	3	4	3	2	5	4	4	4	4	4	4	4	3	3	4	4	4
A	2	49	4	15	4	4	5	4	4	4	4	4	4	4	4	4	4	4	5	5	4	2	4	4	4	4	4	4	4	5	3	5	3	3	4	3	5	4	4	4	4	3	5	4	4	3	4	4	4
A	2	46	3	20	5	4	4	4	4	4	4	4	4	4	4	5	4	4	5	3	4	3	4	4	4	4	4	5	4	5	4	4	3	4	4	3	5	5	5	5	4	4	4	4	4	4	4	4	4
A	1	44	4	28	5	4	4	4	4	4	3	4	5	4	4	4	4	4	5	4	4	3	5	4	4	4	4	4	4	5	4	4	4	3	4	2	5	5	5	5	5	4	4	4	5	4	4	4	4
A	2	60	3	38	4	4	4	4	4	4	4	4	4	4	4	4	4	3	5	5	4	3	4	4	4	4	4	4	4	4	4	5	4	3	4	3	5	5	5	4	4	4	4	4	4	4	4	4	4
A	2	56	3	30	4	4	4	4	4	2	4	4	4	3	4	4	3	4	5	4	3	1	4	2	4	2	4	4	4	5	3	4	4	4	4	3	5	5	5	5	2	3	4	4	4	4	4	4	4
A	2	59	3	38	4	4	4	1	5	4	3	4	4	4	4	4	4	4	4	4	4	3	4	4	4	4	4	5	2	4	3	5	3	4	4	2	5	5	5	5	2	4	4	4	5	4	4	4	4
A	1	40	4	15	5	5	4	5	4	4	4	4	5	5	5	5	5	5	5	3	5	3	3	4	4	5	5	5	5	5	3	5	4	3	4	3	5	5	5	5	3	5	5	3	4	4	4	5	4
A	2	43	3	20	4	4	4	2	4	4	4	2	4	3	2	4	2	2	4	2	2	2	2	2	4	4	2	4	4	2	2	2	2	2	2	2	2	4	4	4	4	4	4	2	2	4	4	4	4
A	2	49	3	20	3	4	4	2	4	4	3	2	1	4	2	3	3	2	1	3	3	1	5	1	3	4	3	3	2	3	1	3	1	1	3	1	4	3	4	4	2	2	3	3	4	3	4	3	3
A	2	56	2	40	5	5	5	1	5	4	5	5	5	1	2	5	1	2	5	4	5	1	2	2	3	4	5	4	4	5	1	4	1	1	4	1	5	5	4	4	3	4	4	4	4	4	5	4	2
A	2	48	3	20	5	4	4	4	5	5	5	4	4	5	5	4	5	5	4	5	5	5	4	4	4	5	5	4	4	4	4	4	3	2	4	4	4	4	4	4	4	4	4	3	4	4	4	5	4
A	1	38	3	9	5	5	5	5	5	5	5	5	5	5	5	5	5	5	5	5	5	1	5	5	5	5	5	5	5	3	3	5	4	3	3	2	5	5	5	5	5	3	3	4	5	5	5	5	5
A	2	49	3	18	5	4	4	5	5	4	5	4	5	5	5	5	5	5	4	3	5	1	4	5	5	4	5	5	5	5	1	4	2	2	3	1	5	5	5	5	4	4	4	4	4	4	4	4	4
A	2	38	3	15	4	4	4	4	4	4	4	4	4	5	5	4	5	5	4	4	5	2	4	2	3	4	4	4	5	4	2	4	2	2	4	2	4	4	4	4	4	2	4	2	4	2	4	4	4
A	2	33	3	6	5	3	4	2	4	5	5	5	5	5	3	4	3	2	4	1	3	1	3	2	4	2	3	3	3	3	1	3	2	4	3	1	4	4	4	4	4	4	4	3	4	1	4	4	3
A	1	36	3	9	5	5	5	5	5	4	5	5	5	5	5	1	5	5	5	4	5	3	3	4	4	3	4	4	4	4	4	4	4	2	3	3	4	4	4	4	4	4	4	4	4	4	4	4	3
A	2	54	2	14	5	5	4	3	5	5	5	5	5	5	5	5	5	5	4	4	5	2	4	4	4	4	4	4	4	5	4	4	4	2	4	4	4	5	5	5	5	4	4	4	4	4	4	4	4
A	1	49	3	30	5	3	4	2	4	4	4	4	4	4	4	4	2	4	4	2	4	2	2	2	4	4	4	4	4	4	4	4	4	2	4	2	4	4	4	4	4	2	2	2	4	4	3	4	1
A	1	54	2	8	5	1	5	5	5	4	5	5	5	5	5	5	5	5	5	2	5	3	5	5	4	5	5	2	5	4	5	4	4	2	3	4	4	4	4	4	4	4	4	4	4	3	5	5	5
A	2	44	3	14	5	5	4	4	4	4	4	4	4	5	5	5	4	4	4	4	4	4	2	3	4	4	4	4	4	4	3	4	3	2	4	2	4	4	4	4	4	4	4	2	4	2	4	4	4
A	2	54	2	39	5	2	5	5	5	5	5	4	5	5	5	5	5	5	5	5	5	1	5	5	5	5	5	5	5	5	2	5	4	5	5	2	5	5	5	5	5	4	4	4	5	5	5	5	5
A	1	57	3	20	5	5	4	2	2	3	4	4	4	2	4	2	2	4	2	4	4	4	4	2	4	4	4	4	4	4	2	4	4	4	4	2	4	4	4	4	4	4	4	2	4	4	4	4	4
A	1	59	3	9	5	4	4	5	5	4	5	4	4	5	5	5	5	5	1	3	5	4	2	3	4	5	5	5	5	3	3	4	4	3	3	2	5	5	5	5	5	4	5	3	5	4	4	4	5
A	1	59	3	9	5	4	4	4	4	4	4	4	4	4	4	4	4	4	4	2	4	2	4	4	4	4	4	4	4	4	4	4	2	2	4	2	4	4	4	4	4	4	4	4	4	4	4	4	4
A	1	41	2	2	5	5	5	5	5	5	5	5	5	5	5	5	5	5	5	5	5	2	5	5	5	5	5	5	5	5	2	5	2	2	5	2	5	5	5	4	5	5	5	4	5	5	5	5	2
A	2	37	3	8	5	5	5	3	4	4	2	4	4	4	4	4	4	4	2	4	4	2	4	4	4	4	4	4	3	4	2	4	3	2	4	3	4	4	4	4	3	4	4	3	4	4	2	4	2
A	1	46	3	5	4	4	4	5	4	4	5	4	5	5	5	4	5	5	4	4	5	2	4	4	4	4	4	4	5	4	2	4	2	2	4	1	4	4	4	4	4	4	4	4	4	4	4	4	5
A	2	40	3	15	4	4	4	4	4	2	4	4	4	4	4	4	4	4	2	4	4	2	2	3	4	4	4	4	4	4	2	3	2	2	3	2	4	4	4	4	4	4	4	3	4	2	4	4	3
A	2	46	3	20	5	4	3	5	4	3	4	3	3	5	4	4	5	5	3	3	5	3	1	3	3	4	4	3	4	3	2	3	3	1	2	2	4	5	5	5	4	4	5	3	4	1	4	4	4
A	1	22	3	1	5	4	4	5	4	4	4	3	4	5	4	4	4	4	4	4	4	4	3	4	3	4	4	4	4	4	3	4	4	3	4	4	4	4	4	4	4	5	4	3	4	3	5	4	4
A	2	50	3	20	5	4	4	2	4	5	4	5	4	3	2	4	4	4	5	4	2	3	2	2	4	5	5	4	4	4	4	4	3	4	2	3	4	4	4	4	3	4	4	3	4	4	4	5	4
A	2	56	3	2	4	4	4	2	2	3	3	4	4	4	4	4	2	3	4	3	4	2	3	3	3	3	3	3	3	3	3	3	2	2	3	2	4	4	4	4	4	4	3	3	4	3	4	3	3
A	2	55	2	3	5	4	4	4	4	4	4	4	4	4	4	4	4	4	4	4	4	4	4	4	4	3	4	4	4	4	4	4	2	2	4	2	4	4	4	4	4	4	4	4	4	4	4	4	4
A	1	43	3	9	4	4	3	2	4	2	4	4	3	4	4	3	4	4	4	2	4	2	3	2	3	2	3	2	3	3	2	3	3	3	3	2	4	4	4	4	4	3	3	3	3	4	4	3	4
A	2	44	3	16	4	4	3	4	4	4	4	4	4	4	4	4	4	4	4	3	4	3	4	4	4	4	4	4	3	4	2	4	2	1	3	2	4	4	3	4	4	4	4	3	3	3	4	3	2
A	2	38	2	13	5	5	4	3	5	5	4	4	4	4	5	4	5	5	4	4	4	3	4	4	4	5	4	4	4	4	2	4	4	1	4	1	4	4	4	4	4	4	4	4	4	4	4	4	4
A	2	48	2	1	5	3	4	4	2	4	5	4	4	4	4	4	4	5	4	4	5	1	3	4	4	4	5	4	4	2	3	2	3	2	3	2	4	5	5	5	4	3	3	4	4	4	4	5	4
A	2	39	3	14	4	4	4	4	4	3	4	4	4	4	4	4	4	4	4	3	4	2	4	4	4	4	4	4	4	3	2	3	2	2	3	2	4	4	4	4	3	3	4	3	3	4	2	3	2
A	2	52	2	34	5	5	4	3	4	3	5	4	4	4	4	4	4	4	4	1	4	3	3	3	3	3	4	4	4	4	3	3	3	2	4	3	4	4	3	4	4	3	4	3	4	3	4	4	4
A	1	40	2	15	2	3	4	3	3	4	4	4	4	4	4	4	4	4	4	4	4	2	4	4	4	4	4	4	3	4	5	2	2	4	4	2	4	4	4	4	4	3	4	4	5	4	3	4	3
A	2	44	3	10	5	5	5		4	4	5	5	5	5	5	5	5	5	5	5	5	2	5	5	5	5	5	5	5	5	4	5	4	2	5	5	5	5	5	5	5	5	5	4	5	5	5	5	5
A	1	56	3	20	4		5	4	4	4	4	4	5	5	4	5	4	3	5	4	4	3	4	4		4	5	5	4	4	4	4	4	3	4	4	4	4	5	4	4	4	4	3	4	5	4	5	3
A	2	21	3	2	4	4	3	3	3	4	5	5	4	4	4	4	4	3	4	3	5	4	4	5	5	4	5	5	3	4	3	4	4	4	4	4	4	4	3	4	5	4	3	5	4	4	4	4	4
A	2	26	3	6	5	3	4	1	4	3	4	4	3	5	2	5	2	1	3	1	3	1	2	3	3	3	5	4	4	2	1	3	4	1	3	5	4	5	3	5	3	1	3	4	4	4	3	3	1
A	2	24	3	4	4	4	3	2	3	3	5	3	4	4	5	4	2	3	3	2	5	3	4	3	3	2	3	3	4	3	3	3	4	2	4	5	4	2	4	4	5	4	4	3	3	3	4	2	4
A	1	37	3	16	3	4	4	2	4	5	4	4	4	3	4	4	4	2	4	2	3	2	4	3	3	2	4	4	2	2	2	4	2	1	4	2	4	4	4	4	5	4	4	3	4	4	4	4	4
A	1	58	2	35	4	1	4	4	1	4	4	4	4	5	5	4	5	5	4	4	5	1	5	5	4	4	4	4	5	4	4	4	5	2	4	4	4	4	4	3	5	3	4	4	4	4	4	4	4
A	1	40	3	10	3	4	4	3	4	4	4	4	4	4	3	3	4	3	2	4	4	2	4	4	4	3	4	4	2	3	1	4	2	2	3	2	4	4	4	4	4	4	4	3	4	2	4	4	2
A	2	22	3	3	5	5	4	1	3	4	4	4	5	5	5	4	4	1	2	4	4	2	4	4	5	4	4	4	3	3	2	4	4	2	4	4	4	3	4	4	5	5	4	5	5	3	5	5	5
A	1	38	2	10	3	4	3	2	4	4	4	4	4	4	4	4	4	4	4	4	4	1	4	3	3	2	3	4	4	4	1	4	1	1	4	1	4	3	4	4	3	3	4	4	4	3	4	4	1
A	1	50	2	11	4	3	4	4	4	4	5	5	5	4	4	4	4	4	4	4	4	3	4	4	4	3	4	3	4	4	3	4	3	3	4	2	4	4	4	4	4	4	4	3	4	3	4	4	4
A	1	47	2	28	4	4	4	2	4	4	5	4	4	2	1	4	2	1	5	5	2	2	4	4	4	4	4	3	2	4	2	4	3	2	4	2	4	4	4	4	4	3	5	3	4	2	4	4	2
A	2	39	2	9	4	4	4	2	4	4	4	4	4	2	4	4	2	3	4	4	4	2	4	4	3	3	4	4	4	4	2	4	3	2	4	3	4	3	4	4	4	3	4	4	4	4	4	4	3
A	2	31	2	12	5	4	3	5	3	4	5	5	4	5	5	5	5	5	4	4	5	1	5	5	5	3	4	3	5	3	2	4	3	2	5	4	4	5	4	5	5	5	5	5	4	5	5	5	4
A	2	30	2	10	3	5	4	2	5	4	5	5	4	5	1	4	3	2	4	2	2	1	3	1	4	2	4	4	1	4	1	5	3	1	2	2	5	5	5	5	4	5	4	4	4	4	5	5	4
A	2	22	2	2	3	4	4	2	5	4	3	4	3	2	2	4	3	2	3	4	3	2	4	4	4	4	4	4	4	4	2	4	2	3	4	2	4	4	3	4	3	4	3	4	4	4	4	3	2
A	1	47	3	9	5	5	4	3	4	4	4	3	4	3	2	4	4	2	2	4	2	1	3	2	4	2	5	4	3	4	3	4	1	2	2	1	4	5	4	4	3	4	4	4	4	4	4	5	2
A	1	38	2	8	5	4	3	4	4	4	4	4	4	4	4	4	4	4	4	4	4	2	4	4	4	4	5	5	4	4	2	4	1	1	4	1	4	3	4	4	5	3	4	3	4	3	5	4	2
A	1	33	3	10	5	4	3	4	4	4	4	4	4	2	4	4	4	4	4	4	4	2	4	5	4	5	5	5	4	4	2	4	1	1	4	1	4	3	4	5	5	3	4	3	5	2	5	5	2
A	1	48	2	11	3	4	3	2	5	4	4	4	4	3	2	4	5	5	4	4	2	1	3	3	3	2	5	5	3	5	1	4	1	2	3	1	4	4	4	4	3	4	3	3	4	4	4	4	2
A	1	46	2	21	2	2	3	3	4	4	4	4	4	3	4	4	4	4	3	4	2	2	2	2	4	2	3	3	2	2	4	4	4	2	3	2	4	4	4	4	3	3	2	3	4	4	4	4	2
A	1	44	2	10	4	3	4	3	4	4	5	5	4	5	5	4	5	4	4	4	4	2	4	3	4	2	4	4	4	4	3	4	4	2	4	2	4	4	4	4	4	4	4	2	4	4	4	4	4
A	2	38	2	9	4	3	4	3	4	4	5	4	4	5	4	4	5	5	4	4	4	2	4	3	4	2	4	4	4	4	2	4	4	2	4	3	4	4	4	4	4	4	4	4	4	4	4	4	4
A	2	24	2	9	4	4	3	2	3	4	3	3	3	3	3	3	4	4	4	4	2	2	4	3	4	3	4	3	2	3	2	3	3	3	3	3	3	4	4	4	4	4	4	2	4	4	4	3	4
A	1	23	4	1	4	3	4	3	4	3	4	4	3	5	4	4	4	4	4	4	4	1	4	3	4	2	3	3	4	4	2	4	2	2	3	2	4	4	4	3	3	3	3	4	4	2	3	3	3
A	2	39	3	12	5	4	2	2	4	4	4	4	4	4	3	4	4	2	4	1	3	2	4	3	3	2	4	2	2	4	4	4	4	4	2	2	4	3	4	4	4	4	4	3	4	4	4	4	4
A	2	22	3	1	4	4	4	4	4	4	4	4	5	5	5	4	5	4	4	4	4	2	4	4	4	5	4	4	4	4	4	4	3	2	4	4	4	4	4	4	4	3	4	2	4	4	3	3	3
A	1	33	3	8	4	4	4	3	4	4	4	5	4	4	4	4	3	3	4	4	4	2	4	4	4	3	4	4	4	4	2	4	3	2	4	2	4	3	4	4	4	3	3	3	4	4	3	3	3
A	2	33	2	6	5	5	3	2	3	3	3	3	4	4	4	4	4	4	4	2	4	1	3	3	2	1	5	4	4	3	1	3	2	2	3	2	2	4	4	5	4	2	3	4	3	4	5	4	4
A	2	22	2	2	5	5	4	2	3	4	4	4	4	4	4	4	4	4	4	4	4	2	4	3	3	2	4	4	4	2	2	4	4	2	4	4	4	4	4	4	4	4	4	3	4	4	4	4	4
A	2	41		10	4	4	3	2	4	4	4	4	4	4	4	4	2	2	4	2	3	2	2	2	4	2	4	4	4	4	2	4	2	2	4	2	4	4	4	4	4	2	4	2	4	4	4	4	4
A	1	29	2	2	4	4	4	4	4	4	4	4	4	4	4	4	4	4	4	4	4	3	4	5	4	4	4	4	5	3	2	4	4	4	4	4	4	4	4	4	5	4	4	4	3	3	4	3	5
A	2	55	3	5	2	3	4	4	4	5	5	5	5	5	5	5	5	5	5	5	5	1	4	4	4	3	5	3	5	4	3	4	2	4	4	2	5	3	4	4	4	4	4	4	4	4	4	3	3
A	1	45	2	30	3	4	4	2	4	4	3	4	4	4	4	4	3	2	4	4	4	1	4	4	4	4	4	4	4	3	3	3	1	1	4	1	4	4	4	4	5	4	4	3	4	3	4	4	3
A	1	52	2	17	4	4	4	4	4	4	4	4	4	4	4	2	4	2	4	4	4	2	4	4	4	3	4	4	4	4	2	4	2	4	4	1	2	2	4	5	4	4	4	4	5	4	5	5	2
A	2	38	2	9	5	5	5	1	5	5	3	5	5	4	5	4	4	5	4	4	4	1	4	3	3	2	4	3	3	2	2	3	4	4	4	2	4	4	4	4	3	4	4	4	4	3	5	4	3
A	1	54	3	10	5	2	5	2	4	5	5	5	5	5	2	5	1	1	5	3	5	1	3	4	4	3	4	4	4	4	1	3	1	1	4	1	3	2	3	5	5	3	3	4	4	4	4	4	3
A	2	48		15	4	4	4	3	3	4	4	3	4	2	2	3	2	3	3	3	2	2	4	4	4	4	3	4	3	4	3	4	3	2	4	3	3	4	3	4	3	4	4	4	3	4	3	4	3
A	2	30	2	11	4	4	3	4	4	4	4	4	4	4	2	2	4	2	2	4	4	1	3	4	4	4	4	4	2	4	1	4	2	1	4	1	5	5	5	5	3	4	4	4	4	3	5	5	4
A	2	34	3	11	4	2	3	4	4	4	5	5	5	4	4	4	5	4	4	3	4	3	3	3	4	4	5	4	4	4	3	4	4	4	4	3	5	5	4	4	4	5	4	5	5	4	5	4	4
A	1	25	4	6	5	2	3	2	4	4	4	4	4	4	4	4	5	4	4	4	5	2	4	4	4	3	4	4	4	4	2	4	4	2	4	4	5	5	5	5	5	4	4	4	4	4	4	4	4
A	1	55	3	16	4	4	4	4	4	4	4	4	4	4	4	4	4	4	4	4	4	3	4	4	3	3	4	4	4	4	4	4	3	4	4	2	4	4	4	3	4	4	4	3	4	4	5	4	4
A	1	55	3	6	4	4	5	4	5	5	5	5	5	2	5	4	4	5	5	2	4	1	4	3	4	2	4	4	4	4	2	4	2	2	2	1	4	4	4	4	4	4	4	4	4	2	4	5	4
A	1	54	3	16	4	4	4	2	4	2	4	4	4	2	4	4	4	4	3	2	4	1	4	4	3	1	3	2	4	3	1	4	1	1	2	1	5	5	4	4	3	3	3	4	4	4	3	4	3
A	2	60	2	45	5	2	3	4	3	3	4	4	4	4	4	4	4	4	2	4	4	4	2	3	3	3	3	3	4	4	4	4	2	2	4	2	4	4	4	3	3	4	4	4	4	4	4	4	3
A	1	60	2	42	4	4	4	4	4	4	4	4	4	2	2	4	4	4	4	4	4	4	4	4	4	4	4	4	4	4	3	4	4	4	4	2	4	4	4	4	4	4	4	4	4	4	4	4	4
A	1	44	2	13	1	1	2	4	4	4	4	4	2	4	4	2	4	4	2	2	2	2	2	2	2	2	2	2	2	2	2	2	2	2	2	2	3	2	3	2	2	3	3	2	2	2	3	3	2
A	1	50	3	10	3	2	3	3	4	4	4	4	4	4	4	4	2	3	4	3	4	1	2	3	4	2	4	4	2	3	1	3	4	2	2	2	4	2	3	3	3	4	2	4	4	2	4	3	4
A	1	43	3	7	4	4	3	2	4	5	5	4	5	4	4	4	4	3	3	4	4	3	4	4	4	2	3	3	3	4	2	4	2	1	3	1	4	4	3	4	4	4	4	3	4	4	4	4	3
A	1	43	2	4	4	4	4	4	5	4	5	5	5	4	4	4	4	4	4	3	2	2	4	4	4	4	4	4	4	4	2	4	2	2	4	1	4	4	4	5	4	4	4	4	4	5	5	4	4
A	2	21	4	2	1	2	3	2	3	3	3	4	4	3	2	3	5	2	3	4	4	2	3	3	3	1	3	3	2	3	3	3	3	4	2	3	2	4	4	2	4	2	3	4	3	3	4	2	2
A	2	24	2	5	4	4	4	4	4	4	4	4	4	4	5	4	5	2	4	4	5	1	2	4	4	4	4	5	4	4	4	3	5	5	4	2	5	4	4	4	4	4	4	3	4	4	4	4	4
A	2	23	2	6	4	3	1	1	4	2	3	4	2	4	4	3	3	5	1	3	3	1	4	2	3	2	4	4	1	3	1	3	4	1	2	4	1	4	4	4	4	4	3	2	4	2	4	2	5
A	2	26	3	2	4	3	4	1	5	3	5	5	5	4	4	4	2	2	4	4	4	2	3	3	4	4	4	4	2	4	2	3	2	2	4	2	4	4	4	3	4	4	3	4	4	4	4	4	4
A	2	60	2	41	4	4	4	2	5	5	4	4	5	5	4	3	4	4	4	3	4	4	4	3	4	2	4	3	4	4	4	4	4	2	3	2	4	4	4	4	4	4	4	3	4	4	4	4	4
A	2	33	3	14	2	2	2	2	4	2	3	4	4	2	2	3	4	2	4	4	3	2	4	3	3	2	3	3	2	3	2	3	3	2	3	3	2	3	3	3	3	4	3	3	3	3	4	3	3
A	1	47	2	10	3	3	4	4	4	4	4	4	4	2	4	3	4	4	4	4	4	3	3	4	3	2	3	3	3	3	4	3	4	4	3	3	4	3	3	4	3	3	3	3	4	4	4	4	4
A	1	42	2	10	3	4	4	3	4	4	4	4	4	4	4	4	4	4	4	4	3	2	3	4	4	3	3	3	4	3	4	3	4	4	4	4	4	3	4	4	4	1	3	4	4	4	4	4	4
A	1	28	4	4	4	2	3	2	5	4	4	4	4	5	4	4	5	4	3	3	4	2	4	4	3	3	4	3	4	4	4	3	4	3	4	4	4	4	3	4	4	4	3	3	4	3	4	4	4
A	1	31	2	6	4	4	3	4	5	3	4	4	4	4	4	4	4	4	4	3	4	4	4	3	4	3	4	3	3	3	4	4	3	4	4	2	4	4	4	4	4	5	4	3	4	4	4	4	4
A	2	26	3	4	5	4	5	4	5	4	5	4	5	5	5	5	5	5	5	5	5	4	4	4	4	4	5	5	4	5	4	4	5	3	4	4	4	5	5	5	4	4	4	5	5	4	5	4	3
A	2	47	2	10	5	5	5	1	5	5	5	5	5	1	1	5	4	4	2	5	1	1	5	5	5	5	5	5	1	5	4	5	1	4	5	1	5	5	5	5	5	5	5	5	2	5	5	5	1
A	1	56	2	14	4	4	3	2	4	1	4	4	4	4	4	4	4	4	4	4	4	2	4	3	4	4	4	4	4	4	2	4	2	2	4	1	4	4	4	4	5	4	4	3	3	4	5	4	4
A	2	37	2	1	4	4	4	4	4	4	5	4	4	4	5	4	5	5	3	4	4	2	4	4	4	4	4	4	4	3	4	3	3	4	4	3	4	4	4	4	4	4	4	4	4	3	4	3	4
A	1	57	2	13	4	3	4	4	4	4	4	4	4	4	4	4	4	4	4	4	4	3	4	4	4	4	4	4	4	4	3	4	2	3	4	2	4	4	4	4	4	4	4	3	5	5	5	5	4
A	1	54	2	10	4	4	3	2	4	1	4	4	4	4	4	4	4	4	4	4	4	2	4	3	4	4	4	4	4	4	2	4	2	2	4	2	4	4	4	4	5	4	4	3	3	4	5	4	4
A	1	51	2	11	3	5	2	3	4	4	4	4	4	4	4	2	4	3	3	4	3	3	3	3	3	3	4	3	4	4	4	3	4	4	4	4	4	4	4	4	4	4	4	4	4	4	4	3	4
A	1	41	2	13	4	2	2	3	5	4	5	5	4	5	3	4	5	5	4	5	5	2	4	4	4	4	4	4	5	4	2	4	3	2	4	2	5	4	4	5	4	3	4	4	3	4	5	4	4
A	2	21	3	1	2	2	3	3	4	3	3	3	4	4	2	3	4	3	4	3	4	1	4	3	3	4	4	4	1	5	1	4	3	2	4	1	5	2	4	5	4	4	4	3	3	1	4	3	3
A	1	33	3	1	3	4	4	2	5	4	4	4	3	4	4	4	4	5	4	4	4	1	4	4	4	3	4	4	3	3	2	4	3	2	4	2	4	3	3	4	4	3	3	2	4	3	3	3	2
A	1	36	3	11	4	2	4	5	4	4	4	5	5	5	5	4	5	5	4	4	4	1	2	4	4	2	4	4	2	4	2	4	2	2	4	2	4	4	4	4	4	3	4	3	4	2	4	4	5
A	1	52	3	14	4	4	3	2	4	5	5	5	4	4	4	4	4	4	4	4	4	2	4	3	4	4	4	4	4	4	2	4	2	2	4	1	4	4	4	4	4	4	4	4	3	4	5	4	4
A	1	51	2	14	4	3	4	2	2	4	4	4	4	4	4	4	4	4	4	4	4	2	4	3	2	4	4	4	4	4	4	3	3	4	4	2	4	4	4	4	4	4	4	3	4	4	4	4	4
A	1	28	3	10	4	3	4	4	4	4	4	4	3	4	4	4	4	5	4	4	3	1	3	4	4	3	4	4	3	4	2	4	1	2	4	1	4	3	4	4	4	3	4	4	4	3	4	3	3
A	1	57	3	13	3	3	2	2	5	4	4	5	3	2	3	5	4	4	5	4	4	2	2	2	4	3	5	4	4	3	2	4	2	4	3	1	4	3	4	4	2	4	4	3	4	5	4	4	3
A	2	36	2	8	4	4	4	3	4	4	4	4	4	4	4	4	4	4	4	4	3	3	4	4	4	4	4	4	4	4	3	4	4	3	4	4	4	4	4	4	4	4	4	3	4	4	4	4	4
A	1	37	3	9	3	4	4	3	4	4	3	4	4	5	4	4	4	4	4	4	4	3	4	4	4	4	4	4	4	4	3	4	3	2	4	3	4	4	4	4	4	4	4	3	3	2	4	3	4
A	1	48	2	30	5	5	4	2	4	4	5	4	4	5	4	4	4	4	4	4	4	3	4	4	3	4	4	4	4	4	3	4	3	3	3	2	4	4	4	4	4	4	4	3	4	3	4	4	4
A	2	30	3	5	5	4	2	1	1	2	2	3	4	1	1	1	4	1	4	1	2	1	2	1	2	1	4	3	1	2	1	4	2	2	2	4	1	3	4	4	2	4	3	1	2	1	4	2	4
A	2	50	2	10	5	5	5	1	5	5	5	5	5	1	1	5	1	5	2	3	3	2	4	3	3	4	5	5	3	4	2	4	3	4	3	2	4	4	4	4	4	4	4	4	4	4	4	4	4
A	1	32	3	7	4	3	4	4	4	4	4	4	4	4	4	4	4	4	4	4	4	2	4	3	4	4	4	4	3	4	2	4	3	3	4	2	4	4	4	4	4	4	4	3	4	4	3	3	2
A	2	38	3	1	4	4	3	4	3	3	5	3	3	5	5	5	5	4	4	3	3	2	2	3	2	1	3	3	4	4	3	3	4	2	2	4	4	4	5	5	4	5	3	1	5	4	4	3	1
A	1	42	3	10	3	4	2	2	2	4	4	4	3	3	2	4	4	4	2	2	2	1	2	3	5	2	4	3	2	4	2	4	2	4	3	1	4	3	4	4	3	4	3	1	4	2	4	3	3
A	2	26	3	5	4	4	4	2	4	3	3	4	3	4	5	4	4	2	3	3	4	2	3	3	3	3	4	4	3	3	2	4	2	4	2	2	4	4	4	4	4	2	4	5	4	4	4	4	3
A	1	37	3	10	3	2	2	3	4	4	4	4	3	3	4	3	4	4	4	3	3	2	3	3	3	3	4	4	3	3	3	3	2	3	3	1	3	4	4	4	3	3	4	2	4	4	3	3	3
A	1	58	2	37	2	2	4	2	4	2	4	4	3	2	2	3	4	2	4	4	2	2	2	2	3	2	4	4	2	3	3	3	2	4	2	2	4	2	2	4	2	4	2	3	4	4	4	4	2
A	1	51	2	34	3	3	4	4	4	4	3	4	4	3	4	4	4	2	3	3	2	2	4	3	4	4	4	4	2	4	3	4	2	3	4	2	4	3	4	3	3	3	4	3	4	3	4	4	2
A	2	53	2	8	4	4	2	2	4	4	4	4	4	4	2	3	4	2	4	2	2	2	2	2	3	2	4	3	2	2	2	3	3	2	2	2	3	2	2	4	3	4	4	4	4	2	4	3	3
A	2	54	3	8	4	3	3	3	4	4	4	4	4	2	2	4	2	2	4	4	4	2	2	2	4	2	4	4	2	4	2	4	3	2	2	2	4	4	4	4	4	3	3	3	4	2	4	4	3
A	1	48	3	15	5	5	3	2	4	4	5	4	3	5	2	4	4	4	4	4	4	1	4	3	4	2	5	4	2	4	3	3	2	3	3	1	5	4	5	4	3	5	4	3	3	2	3	4	4
A	2	35	3	12	5	5	5	2	5	5	4	5	5	2	5	5	5	5	5	5	5	5	5	4	4	5	5	5	5	5	2	5	2	2	5	4	5	5	5	5	5	5	5	5	5	5	5	5	2
A	2	27	3	6	4	4	4	2	5	5	4	4	4	5	5	5	3	2	4	3	5	2	3	3	3	3	4	4	5	4	2	3	4	2	4	4	4	5	5	4	4	2	2	4	4	4	3	3	1
A	1	27	3	2	4	4	4	4	4	2	4	4	4	4	4	4	5	5	4	4	4	2	4	3	4	3	2	3	3	4	2	3	2	2	3	2	4	4	4	4	5	3	4	3	4	4	3	3	3
A	1	53	2	10	4	4	2	4	4	4	4	4	4	3	4	4	4	4	4	4	4	4	4	5	5	5	4	4	4	4	4	4	4	2	5	4	4	4	4	5	4	5	4	4	4	4	5	4	4
A	1	44	2	10	4	2	3	3	3	4	5	4	4	4	4	4	3	4	2	2	4	2	4	3	4	3	4	3	3	4	3	3	2	2	3	2	4	3	4	3	4	3	3	3	4	3	4	3	3
A	1	55	2	35	3	3	4	4	4	4	4	4	4	3	4	4	4	4	4	4	4	2	4	4	5	4	4	4	4	4	3	5	2	4	4	2	4	3	4	4	4	3	4	3	4	3	4	4	1
A	1	44	2	15	4	2	4	3	2	2	4	4	4	2	4	2	3	3	2	2	3	4	3	3	4	4	4	4	4	4	2	2	2	2	1	3	3	4	3	4	2	4	2	3	3	2	3	3	1
A	1	54	3	15	4	1	4	2	4	3	4	4	4	5	3	4	5	5	4	4	4	4	4	2	3	2	4	4	3	4	2	4	2	2	4	2	4	4	4	4	4	3	4	4	4	4	4	4	4
A	1	36	2	16	4	4	4	4	5	4	4	5	5	5	5	4	5	3	2	4	4	2	4	4	4	4	4	4	3	4	2	4	3	4	4	2	4	4	4	4	5	5	5	4	4	4	4	5	5
A	1	49	2	11	5	5	4	4	4	4	4	4	3	2	3	4	5	5	5	4	5	1	4	3	4	4	4	4	2	5	1	4	2	3	4	1	5	4	4	4	5	5	4	4	5	4	4	4	3
A	1	36	2	10	4	4	4	2	4	4	4	4	3	4	4	4	2	3	4	3	4	1	4	1	3	2	4	4	1	4	1	4	1	2	1	1	4	3	4	4	1	1	3	3	4	2	4	4	2
A	2	32	2	13	5	4	5	5	4	5	5	4	4	5	3	4	2	5	4	2	3	1	4	4	4	4	3	4	4	4	1	4	3	3	4	2	5	5	5	5	5	5	5	5	5	5	5	5	1
A	2	37	3	9	4	4	3	2	3	2	4	4	3	4	4	4	4	2	1	1	4	1	4	3	4	1	4	4	3	4	2	4	2	3	2	2	4	4	4	4	4	4	4	4	4	4	4	3	3
A	1	48	2	30	4	4	2	2	4	4	4	4	4	4	2	4	2	2	4	2	2	2	4	4	4	2	4	4	4	4	3	4	1	1	4	1	4	5	4	4	4	4	4	4	4	4	4	4	1
A	2	21	2	3	4	4	4	2	4	4	4	4	4	4	2	4	2	2	4	4	4	3	4	3	4	2	4	4	1	3	2	4	3	2	2	3	3	4	4	4	3	4	3	3	4	4	4	4	3
A	1	45	2	29	3	2	4	2	5	2	5	5	3	4	4	5	4	4	5	4	4	2	4	4	4	4	4	4	4	4	2	4	2	2	4	2	4	4	4	4	4	4	4	4	4	4	4	4	2
A	1	55	2	10	4	2	4	3	4	4	2	4	4	1	4	4	4	2	4	4	4	2	4	4	4	4	4	4	4	4	3	4	3	2	4	2	4	4	4	4	4	4	4	4	4	4	4	4	2
A	1	59	3	15	2	3	3	4	5	3	5	4	3	2	4	4	4	4	3	3	4	1	3	4	3	3	5	3	4	2	1	3	1	1	4	1	4	3	3	4	4	3	3	3	4	2	4	3	1
A	2	39	3	12	4	4	4	2	4	4	4	4	4	4	4	4	4	2	4	2	3	2	2	3	3	2	3	3	3	4	2	4	4	4	2	2	4	3	3	4	3	3	4	4	4	2	3	4	4
A	1	23	4	4	4	4	5	3	5	5	5	5	5	3	2	4	3	2	2	3	3	2	4	3	3	2	4	4	4	3	3	5	2	3	3	4	5	4	3	5	5	4	4	3	4	4	5	4	4
A	1	24	3	4	5	4	5	3	5	5	4	4	4	5	4	4	5	2	2	4	4	1	3	3	3	3	4	4	2	4	2	4	2	2	4	2	4	4	4	4	4	4	4	4	4	4	4	4	4
A	2	46	2	29	5	4	4	4	2	3	4	4	4	3	2	3	4	2	4	2	4	2	3	3	4	3	4	4	3	4	2	4	3	2	4	2	4	4	4	4	4	4	4	4	4	3	4	4	4
A	2	33	3	13	4	4	4	4	1	3	5	3	3	4	4	4	4	3	4	3	3	1	4	3	4	2	4	4	3	4	1	4	1	1	4	2	3	2	4	4	4	4	4	4	4	1	4	3	3
A	1	44	2	10	4	4	4	3	5	4	4	4	4	4	4	4	4	4	4	4	4	2	3	3	4	2	4	4	4	4	3	4	4	2	4	2	5	4	5	4	4	3	4	2	4	4	4	4	4
A	1	38	3	15	4	4	4	4	4	4	4	4	4	4	4	4	4	5	4	2	4	2	2	1	4	4	4	4	4	4	2	3	3	1	3	1	4	4	4	4	4	3	4	4	4	3	4	4	4
A	1	55	2	39	4	4	4	2	4	4	5	4	4	3	4	4	4	4	4	4	4	4	4	2	4	4	4	4	4	4	4	4	4	4	4	4	4	4	4	4	4	4	4	4	4	4	4	4	4
A	2	40	2	13	4	4	4	4	4	4	3	4	3	2	4	4	4	4	4	4	4	3	3	4	4	3	4	4	3	4	3	4	3	4	3	2	3	4	4	4	3	3	4	4	4	4	3	4	3
A	2	21	3	2	4	3	5	5	4	4	5	4	4	5	4	5	5	4	4	4	5	3	4	4	4	4	4	4	4	5	4	4	3	4	4	4	4	4	4	4	4	4	4	4	4	4	4	4	4
A	2	21	2	2	5	4	4	2	4	4	4	4	4	5	4	4	1	1	5	5	1	1	3	3	4	4	4	4	4	4	2	4	2	1	2	4	4	4	4	4	3	4	4	3	3	3	5	4	4
A	1	35	3	14	3	4	3	2	5	4	4	5	4	4	4	4	3	3	4	4	3	1	2	2	3	2	5	4	2	3	1	4	4	4	2	2	4	4	4	4	2	4	3	2	4	4	3	4	2
A	2	28	3	4	4	4	4	4	3	4	4	4	4	4	4	4	4	4	3	4	4	1	4	3	3	4	4	4	3	4	2	4	3	2	4	4	4	4	4	4	3	4	4	4	4	4	4	4	3
A	1	44	3	10	4	2	4	4	4	4	4	4	4	4	4	4	4	5	4	4	4	2	3	4	3	4	4	4	4	4	4	4	3	4	2	2	4	4	4	4	4	4	4	4	4	4	4	4	2
A	1	47	2	29	5	5	3	4	1	5	5	5	5	5	5	5	5	5	5	4	5	1	5	5	5	5	5	5	4	4	2	4	2	2	4	2	4	4	4	4	5	5	5	4	4	5	5	4	4
A	1	45	2	31	3	4	4	2	4	4	3	4	4	4	3	3	2	4	4	4	4	1	4	4	4	4	4	4	3	4	1	4	1	1	4	1	5	4	4	4	4	4	4	3	4	3	4	4	3
A	1	55	2	26	4	4	4	2	4	4	4	4	4	4	4	4	2	4	4	4	2	1	2	3	3	2	4	3	2	4	2	4	1	4	2	1	4	3	2	4	3	3	3	4	4	2	4	3	3
A	1	55	3	26	4	4	5	5	5	4	5	5	5	5	5	5	5	5	5	5	5	2	4	4	4	4	4	4	4	4	2	4	2	4	4	2	4	4	4	4	4	4	4	4	4	4	5	4	4
A	1	46	2	7	4	4	4	4	4	4	4	4	4	4	4	4	4	4	4	4	4	2	4	4	4	4	4	3	4	4	4	4	2	2	4	2	4	4	4	4	4	4	4	4	4	4	3	4	1
A	1	52	2	11	4	2	4	4	4	4	4	4	4	4	4	4	4	4	4	4	4	2	4	4	4	4	4	4	4	4	4	4	2	2	4	2	4	3	4	4	4	4	4	4	4	3	2	4	3
A	1	44	2	10	3	4	4	2	4	4	4	4	4	4	4	4	4	4	4	4	4	2	4	4	4	4	4	4	4	4	4	4	4	2	4	4	4	3	4	4	4	4	4	4	4	4	4	4	4
A	1	56	2	35	4	3	4	3	3	4	4	4	4	2	2	4	4	4	5	4	4	4	4	4	4	5	4	4	4	4	4	4	4	3	5	2	5	5	5	5	5	5	4	4	5	5	5	5	4
A	1	55	1	27	4	2	4	4	4	4	4	4	4	4	4	4	4	4	4	4	4	2	4	4	4	4	4	4	4	4	4	4	2	2	4	2	4	4	4	4	4	4	4	4	4	4	4	4	4
A	1	60	1	10	4	4	5	4	4	4	5	5	5	4	5	4	5	5	4	4	4	2	4	4	4	4	4	4	4	4	4	4	2	4	4	2	4	3	4	4	4	4	4	3	4	4	4	4	4
A	1	57	1	39	4	2	4	4	4	4	4	4	4	4	4	4	4	4	4	4	4	2	4	3	4	4	4	4	4	3	4	4	4	4	4	4	4	4	4	4	4	4	4	4	4	2	4	4	2
A	1	50	2	27	5	4	4	2	4	4	5	5	5	2	2	4	2	2	4	5	2	1	4	2	4	4	4	4	1	2	1	4	1	2	4	1	4	4	2	3	2	4	4	4	4	4	2	4	2
A	2	45	2	25	4	4	4	2	4	5	5	2	4	4	2	4	4	4	4	2	2	2	4	4	1	2	2	2	4	4	2	4	2	4	4	2	4	4	4	4	4	4	4	4	4	1	4	3	2
A	2	58	2	33	4	4	4	2	4	5	5	5	3	3	2	3	4	4	4	4	2	1	4	4	3	2	5	5	2	3	1	4	1	3	4	1	4	5	5	5	5	5	4	4	4	4	5	4	4
A	1	34	3	9	4	4	4	3	4	4	4	4	4	2	3	4	2	4	4	4	4	1	4	4	4	4	4	4	3	4	2	4	1	2	4	1	4	4	4	4	4	3	4	4	4	4	5	4	1
A	2	29	4	5	5	1	4	2	5	5	4	5	5	5	5	3	5	2	5	5	5	2	5	3	5	2	5	2	3	5	2	5	3	5	4	2	5	5	5	5	5	5	5	3	4	1	5	5	5
A	1	30	3	12	5	3	4	4	5	5	5	4	5	5	5	5	4	3	4	4	4	2	4	4	4	5	5	4	3	4	3	4	4	3	4	3	4	3	3	4	4	5	5	3	4	4	5	4	4
A	2	29	3	10	1	2	3	3	4	4	4	3	4	2	1	3	5	4	4	2	2	1	2	1	3	3	4	3	1	1	1	4	4	2	1	2	2	2	2	4	1	2	2	3	4	2	4	1	2
A	2	22	3	2	5	2	2	2	3	4	3	3	5	5	4	3	2	3	5	4	4	1	3	2	4	4	5	3	2	4	2	3	3	3	3	2	5	4	4	5	4	4	4	4	4	4	3	3	1
A	2	23	2	7	3	5	4	2	4	3	4	4	3	4	1	3	4	2	4	4	3	1	2	3	4	4	4	3	2	4	1	4	3	2	3	1	4	4	4	4	4	4	3	4	4	4	3	4	3
A	2	26	4	7	3	5	4	2	4	4	4	5	4	4	3	3	4	2	4	3	2	1	3	3	3	2	2	2	1	4	1	4	3	2	3	3	4	4	4	5	5	4	4	4	4	3	4	4	4
A	1	45	2	18	4	4	4	4	4	4	4	4	4	1	4	5	4	4	4	4	4	1	4	5	5	4	5	4	4	5	1	5	1	2	5	1	5	5	5	5	5	5	5	4	5	4	5	5	4
A	1	43	2	6	4	3	4	4	4	5	5	5	5	5	5	5	5	4	5	5	4	4	5	4	5	5	4	4	4	5	4	4	4	4	4	4	4	4	4	4	4	4	4	4	4	5	4	5	4
A	1	50	2	15	3	2	3	3	2	4	4	4	4	4	2	2	3	5	4	5	1	3	4	4	3	2	5	4	4	4	2	2	3	3	4	2	4	4	4	4	3	4	4	2	4	2	5	4	3
A	1	48	2	15	4	4	4	2	4	4	4	4	4	3	4	5	4	3	3	4	3	2	4	4	4	4	4	4	2	4	2	4	2	2	4	2	3	4	4	4	4	4	4	3	4	4	3	4	3
A	1	52	2	10	2	2	3	3	4	4	4	4	4	2	4	4	4	2	4	4	3	4	4	4	3	4	4	3	4	4	2	3	2	2	4	2	4	4	4	4	4	4	4	3	4	4	4	4	3
A	1	47	2	17	2	2	3	3	4	3	4	3	4	3	4	4	4	2	4	4	4	2	4	4	4	3	4	3	4	4	2	3	2	2	4	2	4	3	3	4	4	4	3	4	4	4	4	4	3
A	2	30	2	10	4	4	4	2	4	4	3	4	4	3	3	4	3	2	4	3	2	2	3	3	3	4	4	4	2	3	3	3	2	2	3	3	3	4	4	4	4	4	4	3	3	4	4	4	4
A	2	25	3	4	3	4	2	1	4	3	3	3	2	4	3	4	5	2	4	1	4	1	4	4	3	1	3	3	1	3	1	3	1	1	3	1	1	3	3	5	5	3	3	5	5	2	4	2	3
A	2	27	3	7	4	5	5	2	5	4	5	4	4	4	3	4	4	4	4	4	4	3	4	4	4	3	4	3	4	4	3	4	3	2	4	4	4	4	4	4	4	4	4	5	4	5	5	4	5
A	2	30	3	6	5	4	3	2	3	4	5	4	4	4	4	4	4	4	3	3	4	3	4	4	4	2	3	3	4	3	3	4	3	2	4	4	3	3	4	4	4	5	4	4	5	4	5	4	4
A	2	35	3	10	5	4	4	4	2	2	5	4	4	4	4	4	5	4	2	2	4	4	2	3	4	2	4	3	4	4	4	3	4	4	3	4	4	4	4	4	4	5	5	5	5	4	5	4	4
A	2	28	4	6	4	2	2	4	2	4	4	4	4	4	2	4	4	2	4	4	4	2	4	4	2	2	4	4	4	4	2	4	2	4	4	2	4	4	4	4	4	4	4	4	4	3	4	4	3
A	2	25	3	5	5	4	3	2	3	4	4	4	4	4	4	3	4	3	2	3	4	3	4	4	4	2	3	3	4	4	4	3	3	2	4	3	2	2	4	4	3	4	4	5	4	4	4	3	4
A	1	27	4	3	5	5	4	5	4	4	5	4	5	4	3	4	4	4	2	2	4	1	3	3	2	4	5	4	4	4	1	4	4	4	2	4	4	3	4	4	3	5	3	3	3	5	5	4	4
A	2	34	2	13	5	2	5	1	2	3	5	4	4	3	1	2	4	2	2	3	2	2	2	3	2	3	4	3	1	4	2	4	4	3	4	2	4	5	4	5	5	5	5	3	4	3	5	3	4
A	1	45	3	26	2	2	3	4	2	2	4	3	3	3	3	4	4	4	3	3	2	2	4	3	3	2	3	4	2	4	2	2	4	4	3	2	4	4	4	4	3	4	4	2	3	4	4	3	4
A	1	30	3	8	2	2	3	2	2	2	4	1	2	3	4	2	4	2	2	2	3	1	2	2	2	2	2	2	2	2	2	2	4	2	2	2	2	5	4	4	4	1	4	1	4	2	3	3	2
A	1	32	3	8	4	4	3	4	2	4	5	2	4	3	4	4	4	4	2	2	4	2	3	3	2	2	2	2	3	2	2	2	2	2	3	2	3	4	4	4	4	4	4	2	4	2	4	3	2
A	1	20	3	1	5	5	5	2	2	4	5	5	5	5	5	5	3	5	5	5	5	3	5	5	5	5	5	5	5	3	4	4	3	4	4	1	5	5	5	5	5	5	5	4	5	5	5	4	3
A	2	43	10	27	1	1	4	2	4	4	4	1	4	2	5	4	2	2	1	4	5	2	4	3	2	2	2	2	4	3	1	2	4	2	4	2	4	4	4	4	4	4	4	3	4	2	4	2	4
A	1	24	3	1	5	4	4	4	5	3	5	4	3	4	3	4	4	3	4	4	4	2	4	3	4	4	4	4	4	4	3	3	3	4	2	2	5	4	4	4	3	3	4	2	3	4	4	4	4
A	2	25	3	1	5	5	5	5	2	4	5	4	5	5	5	4	5	5	5	5	5	3	4	4	4	4	4	4	5	5	4	5	4	4	4	4	5	5	5	5	4	4	4	4	4	5	4	5	4
A	1	22	4	3	4	2	3	2	2	4	5	2	3	4	4	4	1	1	3	2	4	5	2	4	2	2	1	1	4	4	5	3	4	4	4	3	3	4	4	3	5	4	4	4	4	4	4	3	4
A	1	28	4	6	4	2	2	2	1	2	5	3	3	3	4	3	4	4	4	3	2	2	2	4	2	2	3	2	3	4	2	2	3	4	3	2	4	4	4	2	4	4	2	4	4	4	4	3	3
A	2	38	2	15	2	3	2	4	4	2	2	3	3	3	4	1	5	4	3	2	3	2	2	4	2	3	2	3	4	1	2	3	1	4	3	2	2	1	5	4	2	2	3	2	2	4	2	3	4
A	2	40	3	3	2	2	2	3	2	1	2	3	3	3	2	2	4	4	2	2	4	2	2	2	2	2	2	1	2	3	3	2	4	3	3	4	3	2	3	4	3	3	3	3	3	2	3	2	2
A	1	23	4	4	3	2	3	2	2	2	3	4	4	3	2	2	2	2	2	2	2	2	3	3	3	2	2	2	3	2	2	2	3	2	2	2	4	3	3	2	4	5	3	3	3	4	5	2	5
A	2	49	2	10	4	2	3	2	4	2	4	3	3	2	5	4	4	4	3	2	3	2	2	3	3	4	2	3	2	4	3	2	3	2	3	2	4	4	5	4	3	4	3	3	4	2	5	3	4
A	2	23	3	2	5	2	4	3	4	2	5	2	4	4	3	4	4	4	2	2	4	2	4	3	2	2	2	2	4	4	4	2	4	2	4	4	4	4	4	2	4	4	4	4	4	4	4	2	4
A	2	25	2	5	3	1	2	3	2	1	4	1	3	3	4	4	5	5	2	2	3	2	3	2	2	2	2	3	2	4	2	2	1	1	3	2	2	4	4	2	4	4	2	3	3	4	4	3	4
A	2	22	3	2	1	4	2	4	4	4	5	4	3	3	5	4	5	5	5	4	5	1	2	3	4	4	4	4	1	4	1	3	1	1	3	1	4	3	4	4	1	4	3	3	4	3	4	3	4
A	2	43	2	3	2	4	2	4	2	2	5	4	3	3	4	3	4	4	2	2	4	4	3	2	2	2	3	3	2	4	4	2	4	4	3	4	4	4	3	4	3	4	2	3	4	2	4	3	4
A	2	46	2	1	5	5	5	5	5	3	5	5	5	1	5	5	5	5	5	5	5	1	5	5	5	5	5	5	5	5	2	5	2	2	5	2	4	5	5	5	4	4	5	4	4	4	4	4	4
A	1	21	3	1	4	3	5	5	5	5	5	5	5	5	5	5	5	2	3	5	5	2	4	4	5	5	2	4	2	4	4	2	4	4	4	3	4	5	5	5	4	4	5	5	5	5	5	5	5
A	1	20	3	1	3	4	4	2	2	3	4	3	4	1	4	4	4	4	4	4	4	3	4	3	2	2	3	2	2	4	4	3	5	2	4	5	3	5	4	4	5	5	4	5	4	4	5	3	5
A	2	23	3	2	3	3	4	2	4	3	4	4	4	4	4	4	4	4	2	2	3	4	4	4	4	4	3	4	4	2	4	3	4	1	5	4	4	4	4	4	5	5	4	5	4	4	5	4	4
A	2	21	3	1	5	3	4	2	2	3	4	3	4	3	4	3	5	4	3	4	5	2	4	4	3	3	3	3	4	3	2	3	4	4	4	5	3	4	3	4	4	4	4	4	4	3	5	3	5
A	2	48	3	11	4	2	2	2	2	2	2	2	3	4	4	3	4	4	4	2	2	4	3	2	3	4	2	2	2	4	4	3	3	4	2	2	4	3	4	3	2	3	4	3	4	2	4	2	4
A	2	40	3	10	1	4	1	2	2	2	4	1	2	4	5	2	5	5	1	2	4	3	4	4	3	2	2	2	1	4	3	3	4	2	4	1	4	1	3	4	4	4	3	4	4	2	3	3	2
A	2	38	4	8	4	2	4	4	2	2	4	2	4	4	4	4	4	4	4	3	4	2	4	3	4	3	4	4	4	4	2	2	2	4	4	2	4	4	4	2	4	4	4	3	4	4	4	3	4
A	1	30	3	6	4	5	5	2	5	4	2	5	4	4	4	4	4	4	4	4	4	2	4	4	4	4	4	4	4	2	2	4	4	2	4	1	4	5	4	4	4	3	4	3	4	4	5	4	3
A	1	45	1	7	5	5	4	2	4	2	4	4	4	4	2	4	4	2	2	2	4	1	2	4	4	4	2	4	1	4	2	3	2	1	2	1	4	4	4	4	4	4	4	4	4	4	4	4	3
A	1	27	3	5	5	5	5	1	2	2	4	2	3	3	3	4	4	4	2	2	2	4	4	4	4	2	3	4	1	2	4	3	2	2	4	1	4	3	2	3	3	4	4	4	4	4	5	4	3
A	1	26	3	4	4	5	5	5	3	5	5	4	4	4	3	3	5	2	2	4	4	1	3	2	4	3	2	2	1	4	1	3	2	4	2	1	4	3	5	5	4	5	4	4	5	4	4	3	2
A	2	24	3	1	4	3	4	3	3	3	5	4	5	5	5	4	5	5	3	5	5	3	4	4	4	3	4	3	4	3	4	3	4	2	3	4	5	4	4	4	4	4	4	3	5	4	4	4	4
A	2	26	3	5	4	1	2	2	3	1	5	4	3	3	3	2	4	4	1	1	3	4	2	2	2	2	3	3	2	3	4	3	4	4	1	4	3	3	4	3	3	4	4	2	4	3	4	2	4
A	2	29	3	4	5	4	4	5	1	1	5	3	5	5	5	5	5	5	2	3	5	3	4	5	3	4	3	3	5	3	3	3	4	2	4	2	5	5	3	4	5	5	4	3	3	4	5	5	5
A	1	21	3	1	4	5	4	4	4	2	5	2	3	4	4	4	4	4	4	2	4	3	3	4	3	3	3	3	4	5	3	4	4	4	4	2	4	5	5	5	5	5	4	4	4	4	5	4	5
A	2	37	3	9	5	4	4	2	3	3	5	4	4	4	4	4	2	2	3	3	4	2	4	4	4	4	5	3	4	4	1	4	4	2	4	2	4	4	4	4	4	4	4	4	4	4	4	4	4
A	2	26	3	1	4	3	4	4	3	2	5	2	3	3	4	4	4	4	2	2	4	4	2	3	2	2	3	2	4	2	4	2	4	2	3	4	4	2	4	2	4	4	4	2	2	2	4	4	4
A	1	40	3	5	5	5	4	2	1	1	5	4	4	5	5	4	5	5	2	2	4	4	4	3	2	2	2	2	4	2	2	3	2	4	3	1	4	4	4	5	5	5	5	4	5	4	5	3	4
A	1	45	3	11	4	2	4	4	4	4	4	2	4	4	4	4	4	4	4	2	4	2	4	4	3	2	2	2	2	4	2	2	2	2	3	2	4	2	4	4	3	4	4	3	4	4	4	3	1
A	1	47	2	10	3	2	2	2	2	2	4	3	3	3	2	3	4	4	4	3	3	2	3	3	3	2	2	2	3	4	2	3	2	4	3	2	4	3	3	4	2	4	2	2	3	3	4	2	4
A	2	51	2	4	4	4	4	4	2	4	4	2	4	2	4	4	4	4	4	2	4	2	2	2	2	3	4	4	2	4	2	2	3	2	2	2	4	4	4	4	3	4	4	4	4	4	4	4	4
A	2	23	3	1	4	2	4	2	2	2	4	3	3	4	4	4	4	2	4	4	2	1	2	2	4	2	4	3	2	4	2	3	3	2	2	2	4	4	4	4	4	4	4	4	4	4	4	2	4
A	2	26	3	1	3	2	3	2	1	3	4	3	3	4	4	4	4	4	4	3	4	2	4	4	3	4	4	4	4	4	1	4	2	2	2	2	4	3	4	4	3	3	3	2	4	4	3	3	3
A	2	40	2	3	5	5	5	5	5	5	5	5	5	1	4	4	4	5	4	4	4	4	5	4	4	4	5	5	3	5	1	5	5	1	5	1	5	5	5	5	5	5	5	3	4	5	5	4	2
A	1	22	4	2	3	2	4	2	2	2	5	3	4	3	2	2	4	4	2	3	2	2	2	3	2	3	3	3	2	4	2	3	2	4	2	1	4	2	4	2	4	2	2	2	2	4	4	3	4
A	1	24	4	1	5	2	3	4	2	2	4	4	4	4	4	4	4	5	2	2	4	3	2	3	2	4	4	4	4	2	2	4	2	4	2	2	4	3	4	4	4	3	4	3	4	4	3	4	3
A	1	24	4	1	5	4	3	2	2	3	4	5	4	5	5	4	5	5	4	2	4	2	4	4	4	4	5	4	2	5	1	3	2	2	3	2	2	5	4	5	3	4	4	4	4	4	4	4	2
A	2	30	2	5	4	4	3	4	2	3	4	3	4	4	4	4	4	4	2	2	4	3	4	4	3	2	3	3	4	4	3	3	4	4	4	2	4	3	4	2	3	4	4	3	4	4	4	3	4
A	1	41	3	10	5	2	2	5	2	2	4	2	4	3	4	4	4	4	4	4	4	4	2	4	4	4	4	4	4	4	4	3	4	4	4	2	4	4	4	4	4	4	4	4	4	4	4	4	4
A	2	52	3	5	5	4	3	3	4	2	4	3	3	3	4	3	4	4	2	2	3	4	3	3	2	2	2	2	3	2	4	2	3	2	3	2	2	3	3	4	4	4	4	4	4	4	4	3	3
A	2	24	3	4	3	2	4	2	1	1	5	1	3	4	2	3	4	2	1	1	2	1	3	2	1	2	3	3	1	4	2	3	3	2	2	2	4	3	4	2	4	4	4	4	4	2	5	3	4
A	2	26	3	4	5	1	2	4	1	1	4	2	4	4	2	3	4	2	1	2	4	3	4	3	2	1	3	2	2	4	2	3	4	1	3	3	4	4	4	2	4	5	4	4	4	2	5	3	5
A	1	22	3	3	2	2	4	2	2	2	5	2	4	5	4	3	4	4	2	2	3	2	3	4	2	2	4	4	2	2	3	3	4	4	4	2	2	4	4	4	4	4	4	2	4	4	4	3	4
A	2	42	3	6	4	5	3	2	5	5	4	4	5	5	4	4	5	4	5	2	3	4	3	3	4	4	2	2	3	4	4	3	4	3	4	4	4	4	5	4	4	4	4	5	4	4	5	5	4
A	2	46	2	1	4	3	3	2	3	4	4	3	4	5	4	5	2	1	3	3	4	2	3	3	3	2	3	3	2	5	2	3	1	1	3	1	4	4	4	4	4	4	4	2	4	4	3	3	2
A	1	25	3	1	4	4	1	5	1	1	3	2	1	3	4	3	4	4	2	3	4	2	2	3	2	2	3	2	4	2	2	2	2	2	2	2	4	3	4	4	2	2	2	2	2	4	4	2	2
A	2	49	3	2	4	4	4	4	2	4	4	4	4	4	4	4	4	4	4	3	4	2	4	2	3	4	4	4	4	4	2	3	4	2	4	4	4	4	4	4	4	4	4	3	4	4	4	4	4
A	1	21	3	1	3	1	4	2	2	3	4	3	5	4	4	4	5	4	3	5	3	2	4	3	3	4	3	3	4	5	2	4	3	2	5	2	4	3	4	1	5	4	4	4	4	2	5	3	5
A	2	36	3	6	5	5	5	5	5	3	5	5	5	1	5	5	5	5	3	5	5	3	5	5	3	3	3	3	5	3	2	3	5	3	5	3	4	4	4	4	4	4	4	4	4	4	4	4	5
A	2	37	4	9	5	5	5	4	1	4	2	2	4	5	5	4	4	5	3	4	5	1	1	1	5	5	5	5	4	5	2	5	1	1	2	1	5	5	5	5	5	5	5	4	5	5	5	5	5
A	2	33	3	8	4	4	3	4	4	4	1	1	5	5	5	4	5	5	1	1	4	5	1	1	1	4	4	4	1	1	1	2	1	1	1	1	5	5	1	5	3	3	4	1	3	4	5	4	4
A	2	33	3	9	3	3	4	3	2	2	2	4	4	4	4	4	3	4	4	2	4	3	3	3	4	4	4	4	4	4	4	4	4	3	3	2	4	3	4	4	4	4	4	3	3	4	4	4	4
A	1	44	3	8	3	4	3	2	2	2	3	4	4	4	4	4	2	2	4	3	2	1	3	3	3	4	3	3	2	4	2	3	2	2	4	1	4	3	4	4	3	4	4	3	4	4	4	4	4
A	2	60	3	4	3	4	4	4	2	2	4	2	2	3	3	4	4	4	2	2	4	2	2	2	3	2	2	2	3	2	2	2	2	2	2	2	4	2	2	4	2	2	2	2	3	2	4	2	2
A	1	59	3	3	4	4	4	4	3	4	4	3	4	2	4	4	4	4	4	3	4	2	4	4	4	4	4	4	4	4	4	3	3	2	4	4	4	4	4	4	4	4	4	4	4	4	4	4	4
A	2	65	3	47	4	4	4	2	4	2	5	4	4	4	4	2	4	5	2	2	2	4	2	1	2	2	4	2	2	4	4	4	4	2	2	4	4	4	4	4	3	4	4	2	4	5	4	4	5
A	2	25	3	43	4	2	2	2	5	3	5	3	4	4	4	5	5	5	4	2	4	1	2	3	3	2	4	2	3	4	2	3	2	2	2	2	4	5	5	4	4	3	4	3	4	4	5	4	4
A	1	21	3	1	5	2	4	5	4	2	5	4	4	5	5	4	5	5	4	2	5	4	4	4	4	4	3	4	5	4	4	3	4	2	4	4	4	4	4	4	4	4	4	3	4	3	5	4	4
A	1	26	4	1	5	5	5	3	5	4	5	4	4	4	5	4	5	5	3	4	5	3	4	3	3	3	3	4	4	2	2	4	3	2	3	2	4	4	4	4	3	4	4	3	4	4	4	4	3
A	1	25	3	4	5	5	5	5	2	4	5	5	5	4	4	4	5	4	4	4	4	2	3	4	4	4	4	4	3	4	3	4	3	4	3	4	4	4	4	4	4	4	4	3	4	4	4	4	4
A	1	45	2	1	5	4	4	4	4	4	5	4	5	4	4	4	4	4	4	4	5	2	4	5	4	4	3	4	4	5	2	4	4	2	4	2	4	4	5	4	4	4	4	3	4	4	4	4	3
A	1	52	1	10	5	5	5	3	1	5	5	4	5	5	5	5	5	5	5	4	5	1	5	5	3	5	5	5	5	5	1	5	1	5	5	3	5	5	5	5	4	4	5	4	5	5	4	5	4
A	1	24	3	1	5	3	3	3	3	5	5	5	5	4	4	5	4	4	5	5	4	4	2	5	5	5	5	5	4	2	4	3	4	4	5	4	5	5	5	5	5	5	5	2	5	5	5	5	1
A	1	24	4	3	4	4	3	4	4	3	4	4	4	4	4	3	4	4	4	3	4	2	4	4	3	2	4	3	3	4	2	4	4	2	4	4	4	4	4	4	4	3	4	3	4	4	4	4	4
A	2	20	3	1	5	5	5	4	3	4	4	3	4	5	5	5	5	4	4	4	5	3	5	5	4	5	5	5	5	5	3	5	3	3	5	3	5	5	5	5	5	5	5	4	4	5	5	5	5
A	1	30	2	1	5	5	5	5	3	5	5	5	5	2	5	5	4	5	4	3	5	3	4	5	5	4	4	4	4	4	3	4	4	4	4	4	4	4	4	4	5	4	4	3	4	4	4	4	3
A	1	50	3	3	5	5	4	4	4	4	4	4	4	4	4	4	4	4	3	4	4	1	4	4	4	3	3	3	4	4	2	4	3	2	4	3	4	4	4	4	4	4	4	3	4	4	4	4	4
A	1	50	2	1	5	4	5	4	4	3	4	4	4	4	4	5	5	5	4	3	4	1	4	4	4	4	4	4	4	4	2	4	4	4	4	4	4	4	4	4	5	4	4	3	4	4	5	4	5
A	1	43	3	1	4	5	4	4	4	4	4	4	4	4	4	4	4	4	4	4	4	2	2	3	4	4	4	4	4	4	3	4	4	4	4	4	4	4	4	4	4	4	3	2	4	4	4	4	4
A	2	57	3	1	4	4	4	5	5	4	5	4	5	5	5	5	4	2	2	3	4	3	4	3	3	5	5	4	5	5	3	3	4	2	4	2	5	5	5	5	4	4	4	2	4	4	4	4	4
A	1	22	3	1	5	5	5	5	4	5	5	4	5	5	5	5	5	5	5	4	5	2	4	4	5	5	4	5	4	3	2	4	2	3	5	2	5	5	5	5	5	4	5	4	4	5	5	5	3
A	1	24	3	1	5	4	2	4	4	3	5	3	4	4	4	5	5	5	4	4	4	1	3	3	3	2	4	4	5	4	1	3	1	3	2	1	4	4	4	3	3	3	4	5	3	4	4	4	2
A	2	42	1	1	4	4	4	4	4	4	4	3	4	4	4	4	4	4	2	4	4	2	4	4	4	4	3	4	4	4	4	4	4	2	3	2	4	4	4	4	3	3	3	3	4	3	4	4	3
A	1	31	4	3	4	4	3	2	4	4	4	4	5	5	5	4	2	2	5	4	3	2	4	4	4	4	4	4	3	3	2	4	3	3	3	2	4	3	3	4	4	3	4	3	4	4	4	4	3
A	1	39	3	10	5	4	3	3	4	2	4	2	4	4	4	4	4	4	2	2	3	2	4	3	3	2	4	3	4	4	2	3	4	2	4	3	4	4	4	4	4	4	4	2	3	4	4	3	4
A	1	46	3	3	5	5	4	4	5	4	5	4	4	5	5	5	5	4	5	5	5	4	4	4	4	4	5	5	5	4	2	4	2	4	4	4	4	4	4	4	4	4	4	4	4	4	4	4	4
A	1	44	3	4	5	4	4	5	2	3	5	3	3	2	3	4	5	5	4	3	2	1	2	2	3	2	3	3	1	4	1	3	4	2	2	3	4	4	3	4	1	3	2	2	3	2	5	3	4
A	1	53	3	35	4	5	4	3	4	4	4	4	4	5	4	4	4	3	4	4	5	2	3	4	4	4	4	4	3	5	2	4	3	4	3	2	4	5	5	5	4	3	4	4	4	4	4	4	4
A	2	27	3	1	4	4	5	4	4	3	4	4	4	5	4	4	4	4	4	4	5	2	4	3	2	3	4	4	4	5	1	4	4	4	1	5	4	4	4	4	5	4	4	4	4	4	4	4	4
A	2	22	2	1	5	5	4	3	5	3	5	5	5	5	5	5	4	3	4	3	4	2	4	3	3	5	3	5	2	5	1	4	4	3	5	4	5	5	5	5	3	4	5	4	5	5	5	5	4
A	1	46	3	4	5	5	3	3	4	3	5	3	4	3	4	4	4	5	4	4	3	1	4	3	3	2	4	4	2	4	2	4	2	4	3	2	4	4	4	4	3	3	4	4	4	2	4	4	2
A	2	49	3	1	4	4	4	4	2	3	4	4	4	5	4	5	4	5	4	4	4	2	4	4	5	5	5	5	4	4	2	4	4	4	4	4	5	4	4	5	4	4	4	3	4	5	4	4	4
A	1	42	3	8	4	4	4	4	4	2	4	4	4	4	4	4	4	4	4	2	4	2	4	4	4	4	4	4	3	4	4	3	3	2	4	2	4	4	4	4	4	4	4	3	4	4	4	4	4
A	2	29	3	3	5	5	5	5	5	4	5	5	5	2	5	4	5	5	5	5	5	1	4	4	3	5	5	5	4	5	1	5	2	2	4	1	5	4	5	5	3	3	5	5	5	5	5	5	4
A	1	45	2	9	5	5	5	4	2	3	5	3	4	4	5	5	4	5	4	4	4	3	4	5	4	4	4	4	4	4	3	4	4	3	5	4	4	5	5	5	5	4	4	3	4	5	3	5	3
A	1	23	3	3	5	4	3	4	2	2	4	3	3	4	5	4	5	5	4	4	4	2	3	4	3	4	5	4	5	4	3	4	4	4	4	4	4	5	5	5	5	5	4	4	4	4	5	4	5
A	2	31	3	9	5	5	5	1	5	5	5	3	5	5	5	4	5	5	5	2	4	3	3	5	3	3	4	4	3	4	2	4	1	2	5	3	4	4	4	4	5	4	4	3	4	4	4	4	3
A	2	29	3	3	4	4	4	2	4	4	3	3	4	3	3	4	4	4	4	3	3	2	3	3	3	2	4	4	4	4	3	3	4	2	4	3	4	4	4	4	4	3	4	4	4	4	4	4	4
A	2	22	3	3	5	5	5	5	5	5	5	5	5	5	5	5	5	5	5	5	5	4	5	3	5	5	5	5	5	5	1	5	5	1	5	5	5	5	5	5	5	5	5	5	5	5	5	5	5
A	2	31	3	1	5	4	4	1	2	2	4	4	4	5	4	4	5	2	5	4	5	2	4	3	2	3	3	4	4	4	2	4	4	4	4	4	5	4	4	5	5	4	4	4	4	5	4	5	4
A	2	24	3	4	4	4	3	1	3	1	3	4	4	3	2	4	3	3	3	4	2	1	4	2	3	2	4	4	2	4	1	4	2	1	2	2	4	4	4	4	3	3	4	4	4	4	3	4	1
A	1	26	3	1	5	4	4	4	2	3	4	4	4	4	5	4	4	4	3	3	4	3	4	4	4	4	4	4	3	4	2	3	4	3	3	1	4	4	4	4	3	4	4	3	4	4	4	4	4
A	2	37	2	4	4	4	2	4	4	4	4	4	4	4	2	4	4	5	4	4	2	2	3	3	4	4	4	4	3	4	2	4	3	4	3	4	4	4	4	4	3	4	4	3	4	4	4	4	4
A	2	57	3	1	5	5	5	5	5	5	5	5	1	1	4	5	4	1	5	1	1	1	5	5	5	5	5	5	4	5	1	5	5	1	5	3	5	5	5	5	5	5	5	4	5	5	4	5	2
A	2	22	3	1	5	4	4	2	5	3	4	5	5	5	5	5	4	2	5	2	5	2	4	4	3	5	3	3	2	5	2	3	3	2	4	4	5	5	5	4	4	4	4	4	4	4	4	3	4
A	2	41	3	7	5	5	5	4	2	2	5	3	4	4	4	4	5	4	4	4	4	2	4	4	4	4	5	5	4	5	1	4	2	1	4	3	5	5	5	5	4	3	4	4	4	5	5	4	3
A	1	34	2	1	4	4	4	4	1	2	5	4	4	5	4	4	4	4	4	3	5	1	4	4	4	4	3	4	4	4	4	3	3	2	3	2	4	4	4	4	4	3	3	3	4	4	4	3	4
A	2	38	2	1	4	4	5	1	5	5	4	4	4	4	1	5	1	4	5	5	1	1	5	5	5	5	5	5	4	4	1	5	1	1	5	4	4	5	4	5	5	4	4	5	4	5	5	4	2
A	1	31	3	1	4	4	3	5	1	4	5	4	5	5	5	5	5	5	4	1	5	1	4	5	4	1	3	3	5	5	1	3	3	5	4	2	5	5	5	3	5	3	4	3	4	4	5	5	3
A	2	21	3	1	4	4	4	3	4	4	4	4	5	5	5	5	5	5	3	4	5	3	5	5	5	5	3	3	5	5	3	4	3	4	5	4	5	5	5	5	5	2	4	4	4	5	4	5	3
A	2	30	3	1	4	4	4	2	4	4	4	4	4	4	4	4	4	4	3	4	4	4	4	4	4	4	4	4	4	4	3	4	4	4	4	2	4	4	4	4	4	4	4	4	4	4	4	4	3
A	2	20	2	1	4	4	4	5	3	4	4	4	5	5	4	4	4	4	3	3	5	3	4	3	3	3	4	4	4	1	4	3	3	4	4	4	5	5	5	4	5	5	4	3	4	4	5	5	4
A	2	23	3	1	4	4	4	5	4	4	4	4	4	4	5	4	5	5	4	5	5	1	4	4	4	4	4	4	4	4	2	3	4	2	4	4	4	4	4	4	4	4	4	4	4	4	5	5	4
A	1	22	4	3	5	4	4	3	4	3	4	4	4	5	5	4	5	4	4	3	4	2	4	4	4	4	3	3	4	4	3	4	4	4	2	4	4	4	4	4	3	4	4	4	4	4	4	4	4
A	1	54	3	1	5	5	5	5	2	4	5	5	5	5	5	5	5	5	4	3	5	3	5	5	3	4	4	5	5	5	4	4	4	4	5	2	5	4	4	4	5	5	5	5	5	5	5	5	4
A	1	31	3	1	4	3	4	4	4	4	4	4	4	4	4	4	4	4	4	4	4	4	3	4	4	3	4	4	3	4	4	3	3	2	4	2	4	4	4	4	4	3	4	3	4	4	4	4	3
A	1	24	1	1	5	5	3	5	4	4	5	4	4	5	5	5	5	5	3	3	5	2	4	4	4	5	5	3	5	5	3	4	4	4	4	4	5	5	5	5	4	4	4	4	4	4	4	4	4
A	1	49	2	3	4	4	4	4	4	3	4	4	4	4	4	4	4	4	4	3	4	2	2	3	3	2	4	4	4	4	2	3	4	4	4	2	4	4	4	4	4	4	4	3	4	3	4	4	4
A	2	27	3	1	4	1	2	2	3	2	2	3	3	3	3	3	4	4	1	3	2	3	3	2	3	3	3	3	2	2	3	3	3	3	3	3	4	3	4	3	2	2	2	2	4	2	3	3	2
A	2	26	3	3	5	5	5	2	5	5	4	4	5	5	5	5	5	5	5	5	5	2	5	5	5	5	5	5	5	5	2	5	2	1	5	4	5	5	5	5	5	1	5	5	5	5	5	5	5
A	1	38	3	1	4	4	4	4	3	4	4	4	4	4	4	4	4	4	4	4	4	2	4	4	4	4	4	4	4	4	2	4	4	4	4	4	4	4	4	4	4	4	4	3	4	4	4	4	3
A	1	40	2	1	5	4	4	5	4	3	4	4	4	5	4	4	5	5	4	4	4	3	4	4	4	3	4	4	5	4	3	4	4	4	4	3	4	4	4	4	4	4	4	3	4	4	5	4	4
A	2	25	3	1	4	4	4	4	2	3	4	4	4	4	4	4	4	4	4	4	4	2	3	4	3	4	3	3	4	4	4	3	4	2	3	4	4	4	4	4	4	2	4	3	4	4	4	4	3
A	2	25	3	1	4	5	2	4	1	4	4	4	4	5	5	4	4	4	4	3	4	4	4	4	3	3	3	3	4	4	4	3	4	2	4	4	4	4	4	4	4	4	4	4	4	4	4	4	5
A	1	23	3	3	5	5	4	5	4	4	4	4	4	4	5	4	4	4	2	4	4	1	4	4	3	3	4	4	4	2	2	3	3	2	4	2	4	3	3	4	2	3	4	3	4	4	5	4	3
A	1	38	3	12	5	5	4	5	4	4	5	4	5	5	5	5	5	5	4	2	5	2	4	4	4	5	4	4	4	4	2	4	4	4	4	2	5	5	5	5	4	4	4	3	4	4	4	4	4
A	1	44	2	4	5	5	5	4	2	4	5	5	4	2	5	4	5	5	5	4	5	4	5	5	4	5	4	4	5	5	4	4	4	3	4	4	5	4	4	5	5	3	4	4	4	5	4	4	3
A	1	32	4	4	3	4	5	3	2	3	5	4	5	5	3	3	5	3	4	4	4	1	3	3	5	5	4	5	3	5	3	4	4	4	3	1	5	3	4	4	4	4	3	3	4	3	5	4	3
A	1	28	4	10	5	4	4	2	4	4	5	4	4	5	5	4	4	2	4	2	4	1	4	4	3	5	5	5	2	2	1	2	3	2	3	1	4	4	3	4	4	3	4	4	4	4	4	4	2
A	1	37	3	13	4	5	4	5	4	3	5	3	4	4	2	2	5	5	2	3	4	2	2	3	2	2	4	3	4	4	2	3	2	1	2	1	5	3	4	5	4	4	4	3	4	4	4	4	2
A	1	28	4	8	4	4	4	2	4	4	4	4	4	3	4	3	5	5	4	2	4	1	5	4	2	2	4	4	3	4	3	4	1	2	4	1	4	4	4	4	3	3	4	3	4	4	4	4	2
A	1	38	3	3	5	2	3	5	4	4	5	4	5	4	4	5	5	5	5	3	4	4	2	3	3	4	5	5	5	5	4	4	4	2	4	2	5	5	3	5	4	5	5	4	5	5	5	5	5
A	1	27	3	1	5	4	4	2	2	4	4	4	4	5	2	4	5	2	2	4	2	2	3	2	4	4	5	5	5	4	3	4	3	2	3	4	5	4	4	4	3	4	3	3	3	2	3	3	4
A	2	44	3	1	5	5	4	5	3	3	5	5	5	5	5	5	5	5	5	5	5	2	4	4	3	4	5	5	5	5	2	4	4	2	5	2	5	4	4	5	5	4	4	4	4	5	4	5	5
A	1	20	2	1	4	4	5	5	2	5	5	5	5	5	5	5	5	5	5	5	5	3	5	4	5	5	4	5	5	5	4	4	3	3	5	4	4	5	5	5	4	4	5	4	4	5	4	5	3
A	1	21	3	1	4	4	4	5	1	4	4	4	4	5	5	4	5	5	4	2	5	5	4	4	4	4	5	5	2	5	3	5	4	2	4	4	4	5	5	4	5	5	4	4	4	3	4	4	4
A	1	39	3	4	4	4	4	4	4	4	5	3	4	4	4	5	4	4	4	4	4	3	5	5	5	5	5	5	4	4	3	4	4	2	5	3	3	5	3	5	5	4	4	4	3	5	4	4	4
A	1	37	2	3	4	4	4	4	4	4	4	4	4	2	4	4	4	4	4	4	4	3	4	4	4	2	4	4	4	4	3	2	4	4	3	2	4	4	4	4	4	4	4	4	4	4	4	4	4
A	2	46	3	4	4	4	4	3	3	3	4	4	4	2	4	4	5	5	3	3	4	1	3	4	3	4	4	3	4	4	1	5	3	1	4	3	4	4	4	4	3	4	4	3	4	3	4	4	4
A	1	26	3	4	4	4	4	4	2	4	5	4	4	4	4	4	5	4	4	3	4	1	3	2	3	4	4	4	2	4	1	4	4	2	3	3	4	4	4	4	2	3	4	2	3	4	4	4	2
A	1	24	2	1	5	2	4	4	2	4	4	4	4	5	4	4	4	2	2	2	4	2	3	3	4	4	4	4	2	4	2	3	4	4	3	2	4	4	4	4	3	3	4	2	4	4	4	4	4
A	2	25	3	3	5	4	4	2	4	4	4	4	5	4	4	4	2	4	4	4	4	3	4	4	4	4	4	4	3	4	3	4	4	3	4	3	5	4	4	4	4	4	4	4	4	4	4	4	4
A	1	24	3	3	4	4	4	3	2	3	4	4	4	5	5	4	5	5	4	3	4	2	3	2	3	4	4	4	4	4	3	3	4	3	3	2	4	4	4	4	3	4	4	3	3	4	4	4	5
A	2	28	3	1	4	4	3	4	3	4	4	2	4	4	4	3	5	5	4	4	4	2	4	3	4	2	4	4	4	4	2	4	2	2	4	4	4	3	4	4	4	4	4	4	4	4	4	4	2
A	2	25	3	1	4	5	3	5	3	4	5	3	5	4	5	5	4	4	4	4	4	1	4	4	3	3	3	3	4	4	2	4	3	4	4	4	5	5	5	5	4	3	4	4	4	2	3	3	3
A	1	27	4	1	4	4	4	4	2	3	4	4	4	5	5	4	5	4	4	3	5	3	3	3	4	2	4	4	3	4	2	3	4	2	3	2	4	4	4	4	4	4	4	4	4	3	4	4	4
A	1	23	3	1	5	5	5	4	3	5	5	3	4	5	5	4	5	5	4	4	5	2	4	4	4	3	4	4	4	3	1	4	4	2	4	2	4	4	4	5	5	5	5	2	4	4	5	5	4
A	1	51	4	27	5	5	4	3	2	4	5	5	5	5	5	5	5	3	5	5	5	1	4	4	4	4	5	5	4	5	1	5	3	3	4	2	5	5	5	5	5	4	5	3	3	4	5	5	5
A	1	52	3	12	5	5	5	1	5	5	5	5	5	4	1	4	4	5	4	4	4	1	4	4	4	4	4	4	4	5	2	4	2	2	4	2	4	4	4	4	4	4	4	4	4	4	4	4	4
A	1	23	4	4	5	5	4	5	4	4	5	3	5	5	5	4	5	5	4	4	5	1	4	4	3	4	4	4	4	5	2	4	3	2	4	2	4	4	4	4	4	4	4	4	4	4	4	4	4
A	1	25	3	4	4	4	3	5	4	3	3	4	4	4	4	4	4	4	2	4	4	2	4	3	3	4	4	4	4	4	2	4	2	1	3	3	4	4	4	4	4	4	4	4	4	4	5	3	4
A	1	32	3	9	4	4	4	5	2	2	4	4	4	4	5	4	2	4	4	2	4	2	4	3	3	4	4	4	4	4	4	5	4	4	3	2	4	5	4	4	4	4	4	2	4	4	3	5	3
A	2	26	3	1	5	4	4	3	2	3	5	5	4	4	3	4	5	5	2	5	5	3	5	4	4	4	4	4	4	4	3	4	3	4	4	3	4	4	4	4	4	4	4	4	4	4	4	4	3
A	2	25	3	3	4	4	4	5	2	4	4	4	4	5	5	5	5	5	4	4	2	3	4	4	4	4	4	4	4	4	3	4	4	4	4	2	4	4	4	4	4	4	4	4	4	4	4	4	4
A	1	39	3	1	5	5	5	4	4	4	4	3	3	4	4	2	4	4	4	3	4	2	3	4	4	2	4	3	3	4	2	4	2	2	4	2	4	4	4	4	4	3	4	4	4	4	4	4	3
A	2	20	3	1	5	4	4	2	2	5	4	4	4	4	4	4	2	2	4	3	4	2	4	4	3	3	4	4	4	4	2	4	3	2	3	2	4	4	4	4	4	4	4	4	4	5	5	4	3
A	2	21	3	1	5	5	5	5	2	4	5	5	4	4	4	4	4	5	4	4	4	2	4	5	4	4	4	4	4	5	3	4	3	2	4	2	4	5	5	5	5	4	4	5	4	4	5	4	5
A	1	33	3	3	5	5	5	5	4	4	5	4	4	4	4	4	4	4	4	4	4	2	4	4	4	4	4	4	4	4	2	4	2	4	4	1	4	4	4	4	4	4	4	4	4	4	5	5	4
A	1	26	3	1	4	4	2	4	2	2	4	2	2	4	4	4	4	4	4	2	3	2	3	2	2	2	2	2	2	3	2	3	3	2	3	3	3	3	3	4	2	4	4	3	4	4	4	3	4
A	2	5	2	5	5	5	4	5	5	5	5	5	5	5	5	5	5	5	1	1	5	5	5	5	5	5	5	5	5	5	5	5	1	5	5	5	5	5	5	5	5	5	5	5	5	5	5	5	5
A	2	27	3	2	5	4	3	3	1	3	5	4	5	4	5	5	4	2	4	3	5	3	4	4	3	3	5	5	5	4	4	3	4	3	3	4	4	4	4	4	4	5	4	4	5	5	5	4	4
A	1	28	2	8	5	5	4	3	3	4	4	4	4	4	4	4	4	2	4	2	4	1	4	2	2	4	4	4	1	4	4	4	1	1	1	1	4	4	4	4	1	4	3	4	4	1	5	4	1
A	1	39	2	8	4	4	4	4	2	4	4	4	4	3	4	4	4	4	4	2	4	2	4	4	4	4	4	4	4	4	4	2	4	2	2	4	4	4	4	4	3	4	4	4	4	4	4	4	4
A	1	43	3	12	5	4	4	2	4	4	4	4	4	3	3	3	4	4	4	4	3	2	2	2	3	4	4	4	3	4	2	3	3	2	3	2	4	4	3	4	4	4	4	4	4	4	4	3	2
A	1	36	3	12	5	5	5	5	3	4	5	4	5	4	5	4	5	5	4	2	5	2	4	4	4	4	4	4	5	4	2	4	4	4	4	2	4	5	4	4	5	5	5	4	4	4	5	5	2
A	1	50	3	12	5	5	5	5	4	4	4	4	4	3	4	4	4	4	4	2	4	2	4	4	4	4	4	4	4	4	2	4	2	2	4	1	4	4	4	4	4	4	4	4	4	4	4	4	4
A	1	31	3	3	5	4	4	4	2	2	4	4	4	4	4	4	4	4	4	2	4	4	4	3	3	4	4	4	4	4	4	3	4	4	2	2	4	4	4	4	4	3	4	4	4	4	4	4	4
A	1	46	3	13	5	5	4	3	5	4	4	4	5	5	5	4	5	4	5	4	4	1	5	4	5	5	5	5	4	4	2	4	3	2	4	2	5	4	4	4	4	4	4	4	4	5	4	5	3
A	1	22	3	1	5	4	4	2	2	3	5	5	5	5	5	5	5	5	3	4	5	2	5	4	3	2	4	4	3	4	2	4	4	2	4	1	4	5	3	4	5	4	4	5	4	5	4	5	4
A	2	21	2	1	5	4	3	2	1	4	4	3	4	4	4	3	2	5	4	4	3	1	1	2	3	3	3	3	1	4	1	4	3	2	2	1	4	4	3	4	3	3	4	3	4	4	4	3	4
A	1	20	3	1	5	5	5	4	3	4	4	4	4	5	4	5	5	2	4	4	4	1	4	3	3	4	4	4	4	4	2	4	2	2	4	4	4	4	4	4	4	4	4	2	4	4	4	4	2
A	1	49	2	1	4	5	4	4	4	5	4	5	5	4	5	5	4	5	4	4	5	4	4	4	4	5	4	4	5	5	4	4	4	2	5	4	5	5	5	5	5	4	5	4	5	4	5	4	4
A	1	36	2	1	4	4	2	5	1	4	4	4	4	5	5	4	5	5	2	3	5	2	2	3	3	3	3	3	3	4	2	3	4	2	3	4	4	3	4	4	3	3	4	2	4	3	4	4	1
A	1	31	3	1	3	4	4	3	4	4	4	4	4	5	4	4	4	4	4	2	4	2	3	4	4	4	4	4	3	4	2	4	3	2	4	4	3	2	4	4	4	4	4	4	4	4	4	4	2
A	1	23	3	1	4	3	4	3	4	4	4	4	5	3	4	4	4	3	4	4	4	3	4	4	3	4	4	4	3	5	2	4	2	3	3	2	4	4	3	4	4	3	4	3	4	4	4	4	3
A	1	25	4	1	4	4	4	4	1	3	4	4	4	4	4	3	5	2	4	2	4	1	3	3	3	4	4	4	3	2	1	3	2	2	3	4	4	4	4	4	4	4	4	2	4	5	5	4	3
A	1	38	3	11	5	2	4	4	4	2	4	5	5	5	5	5	5	5	4	2	5	2	4	4	4	2	5	5	5	4	2	4	4	2	4	4	4	5	5	5	5	4	4	4	4	5	4	5	4
A	2	29	3	9	5	5	4	4	5	5	5	5	5	5	5	5	5	5	5	4	4	4	4	4	3	4	5	5	5	5	4	4	4	4	4	4	5	5	5	5	5	4	4	4	4	5	5	5	4
A	2	27	3	7	5	5	4	5	5	4	4	4	4	2	4	4	5	5	5	4	5	2	4	4	4	4	3	5	5	4	2	4	3	2	4	4	4	4	4	4	4	4	4	4	4	4	4	4	4
A	2	22	3	1	5	5	5	5	5	3	5	4	5	5	5	5	5	5	3	4	5	4	4	4	3	3	4	4	5	5	4	4	4	4	5	4	5	5	5	5	5	5	5	3	5	5	4	5	5
A	2	21	1	1	5	3	4	4	5	3	5	5	4	5	5	4	5	5	5	4	5	2	4	4	3	4	3	4	4	5	4	3	2	2	5	2	4	5	5	5	4	4	4	4	4	5	5	4	3
A	2	24	2	2	4	4	4	4	4	4	5	4	4	5	5	4	4	3	4	3	4	3	4	4	4	4	3	3	4	4	2	3	4	3	4	5	4	4	4	4	4	3	4	4	4	4	4	4	3
A	2	20	3	1	5	4	1	3	2	4	4	4	4	5	5	5	5	5	2	3	5	1	5	5	5	3	4	3	3	4	2	4	3	2	4	5	5	5	5	5	4	3	5	3	4	5	5	3	3
A	1	19	3	1	4	3	5	4	4	4	4	4	5	4	4	4	5	4	4	3	4	2	3	3	3	4	4	4	3	4	1	4	2	3	3	4	4	5	4	5	2	4	4	3	3	4	5	4	3
A	1	39	3	20	4	4	3	4	3	3	4	3	4	4	4	4	4	4	4	3	4	1	4	3	3	3	3	3	4	4	1	3	2	2	3	2	4	4	4	4	4	3	3	3	4	4	4	4	3
A	1	32	3	4	5	5	4	4	2	5	4	4	5	4	4	4	4	4	3	4	4	2	4	4	3	3	5	3	4	4	2	3	3	2	4	3	4	4	4	4	4	4	4	4	4	3	4	4	4
A	1	40	3	13	5	5	5	5	3	3	5	3	5	5	5	5	5	5	4	4	5	2	4	5	4	4	4	5	4	4	3	4	4	2	4	4	5	5	4	5	5	3	4	2	4	4	4	4	4
A	1	54	3	13	5	4	4	4	4	4	5	4	4	5	5	5	5	5	4	4	4	2	4	4	4	5	5	5	5	5	3	4	4	4	4	3	5	4	5	5	4	4	4	4	4	4	5	5	4
A	1	41	3	12	4	4	4	5	1	5	4	3	4	5	5	5	5	5	5	3	5	1	4	4	4	4	4	4	5	3	2	4	2	2	4	1	4	4	4	4	4	3	4	4	4	4	3	4	2
A	1	37	4	1	4	4	4	4	4	4	4	4	4	5	4	2	4	4	4	4	4	2	4	4	4	4	4	4	4	4	4	4	4	4	4	2	4	4	4	4	4	4	4	4	4	4	4	4	3
A	2	20	2	1	4	4	3	4	2	3	4	4	4	4	4	4	4	4	4	3	4	2	4	4	4	4	3	4	4	4	3	4	4	2	4	4	4	4	4	4	4	4	4	4	4	4	4	4	4
A	2	36	2	1	4	4	5	4	2	4	4	4	4	4	5	5	4	5	4	4	4	3	4	3	4	4	4	4	4	4	4	4	4	3	4	4	4	4	4	4	4	4	4	4	4	4	4	4	4
A	1	28	3	1	5	4	3	3	4	2	4	2	4	3	5	3	5	4	4	5	5	2	1	3	4	5	4	3	5	5	3	4	3	2	4	2	5	5	5	5	5	4	4	3	4	5	5	3	5
A	2	30	1	1	5	4	5	4	5	4	5	4	4	4	4	4	2	4	4	4	4	3	4	4	4	4	4	4	4	4	3	4	3	3	4	4	4	4	4	4	4	4	4	4	4	4	4	4	4
A	2	19	1	6	4	4	4	5	5	3	4	4	4	5	5	4	4	5	4	4	4	2	4	4	4	4	4	4	4	4	2	4	4	4	4	2	4	4	4	4	4	4	4	2	4	4	5	4	4
A	1	19	3	1	4	4	5	4	3	5	4	4	4	3	5	5	5	4	3	3	4	2	4	4	3	4	4	4	5	5	3	4	4	3	4	3	4	5	5	5	4	4	4	4	4	5	4	4	4
A	1	21	3	1	4	4	4	4	2	2	3	4	4	4	4	4	4	4	3	4	4	2	4	4	4	3	4	4	4	4	2	4	3	3	4	3	2	4	4	4	5	5	4	3	4	4	5	4	2
A	1	21	3	1	4	3	4	5	2	2	5	4	4	5	5	5	5	5	3	4	5	1	3	4	4	4	4	4	5	4	1	3	3	3	4	3	4	3	4	3	5	4	3	2	4	4	5	5	2
A	2	32	4	9	5	5	4	4	5	4	4	4	5	5	5	5	5	5	4	5	5	2	3	4	4	4	5	5	5	4	2	4	3	3	4	3	4	4	4	4	4	4	4	4	4	4	4	5	4
A	2	28	3	5	4	2	4	2	3	2	4	4	4	4	4	3	5	5	4	2	4	4	1	2	3	2	4	4	2	4	3	3	4	2	2	2	4	4	4	4	4	3	3	3	4	4	4	4	4
A	2	36	3	9	5	2	2	3	3	4	4	2	4	4	4	4	4	4	4	2	3	2	4	2	2	2	3	3	2	4	2	3	2	2	2	2	4	4	4	4	4	2	3	3	3	2	4	2	3
A	2	30	3	9	4	4	4	3	4	4	4	3	4	4	4	4	4	4	4	4	4	2	4	3	3	4	4	4	4	4	2	4	3	2	3	2	4	4	4	4	4	4	4	3	4	4	4	4	4
A	2	26	3	2	4	3	4	1	1	2	4	4	5	3	2	5	5	5	5	2	5	4	5	4	3	1	3	2	2	4	4	2	4	3	3	4	4	4	4	4	3	3	4	2	4	2	3	3	1
A	1	31	3	3	5	4	4	4	4	4	4	4	5	4	4	4	4	4	4	4	4	2	4	4	4	4	4	4	4	4	3	4	4	2	4	3	4	4	4	4	4	3	4	3	4	2	4	4	2
A	1	27	4	3	5	5	4	4	4	4	3	5	4	5	5	5	5	4	4	4	5	2	4	4	4	4	4	4	4	3	3	4	5	2	4	5	4	5	4	4	4	2	4	4	4	5	4	4	5
A	1	45	2	0	4	3	3	5	1	4	5	4	5	4	5	4	5	5	2	2	4	1	4	3	4	4	4	4	4	5	1	4	3	1	4	2	5	5	5	5	3	3	4	2	4	5	4	4	3
A	2	19	3	1	5	5	4	5	3	4	4	3	4	5	5	4	5	4	4	3	5	4	4	4	3	3	3	3	5	4	4	3	4	4	3	2	5	5	4	5	4	3	5	4	4	4	4	3	5
A	1	40	3	4	5	3	3	2	4	3	4	4	3	4	5	4	5	5	3	3	5	2	4	3	3	4	2	4	2	4	1	3	4	2	3	2	3	4	4	4	4	3	4	2	4	2	4	3	4
A	2	58	3	11	5	5	4	4	4	4	4	4	4	4	5	4	5	5	4	3	4	2	4	4	4	4	5	5	4	4	1	4	2	2	4	2	4	4	4	5	4	4	4	4	4	5	4	4	4
A	1	54	3	6	5	5	4	4	4	3	4	4	4	4	4	4	4	4	4	2	4	1	3	4	4	4	4	4	4	4	2	4	3	2	3	3	4	4	4	4	4	4	4	3	4	4	4	4	3
A	1	43	3	10	5	2	3	4	4	3	5	4	5	4	5	5	5	5	5	4	4	2	4	4	3	3	4	4	4	4	2	3	3	2	4	3	5	5	4	5	5	4	4	3	4	5	4	4	3
A	1	52	3	1	5	5	4	5	4	4	4	4	5	5	5	4	5	5	4	2	5	2	4	4	3	4	4	4	5	4	2	4	4	4	4	4	4	4	4	5	4	4	4	4	4	4	4	5	5
A	2	57	2	1	5	3	4	4	2	4	5	5	4	5	5	5	5	5	4	2	5	1	2	4	4	4	4	4	4	4	1	3	4	2	5	3	5	4	5	4	5	5	5	4	5	5	5	5	5
A	2	32	4	8	5	5	5	5	5	5	5	5	5	5	5	1	5	5	5	5	5	5	1	5	5	5	5	5	5	1	5	5	5	1	4	1	5	5	5	5	5	1	5	1	5	5	5	5	5
A	2	42	3	7	5	5	5	4	4	3	5	3	3	3	2	5	4	4	4	4	4	2	4	3	3	5	4	4	4	4	1	4	3	4	2	4	4	4	4	4	3	3	4	3	4	4	5	4	3
A	2	38	3	8	5	5	5	2	5	5	5	5	5	5	5	5	5	5	5	5	5	1	5	5	5	5	5	5	5	5	1	5	3	1	5	1	5	5	5	5	5	5	5	5	5	5	5	5	5
A	1	48	4	11	5	5	3	2	4	2	5	4	5	3	5	3	5	5	5	5	5	1	1	3	3	4	5	5	4	5	1	5	3	2	1	1	5	5	5	5	3	5	4	2	4	4	5	5	4
A	1	38	4	10	5	2	4	4	4	5	4	3	4	3	4	3	5	5	4	3	4	2	2	3	3	5	5	4	5	3	2	3	1	2	3	1	5	5	5	5	3	3	4	2	4	4	4	3	4
A	1	35	3	6	5	4	5	2	5	5	4	4	4	2	3	5	2	4	4	4	4	1	4	4	5	4	4	4	5	4	3	4	2	1	4	1	4	4	4	4	4	5	4	4	4	4	4	4	3
A	1	40	3	12	5	5	4	4	4	4	4	4	4	2	4	4	4	4	4	3	4	4	4	3	4	4	4	4	4	4	4	4	2	4	3	2	4	4	4	4	4	3	4	3	3	4	4	4	3
A	1	55	3	13	4	5	4	5	4	5	5	4	4	5	5	5	5	5	4	3	5	2	3	4	4	4	5	5	5	5	1	5	4	4	4	1	5	5	5	5	4	5	5	3	5	5	5	5	4
A	1	58	3	10	5	4	4	5	4	4	4	4	4	4	4	4	4	4	4	4	4	2	4	4	4	2	4	4	4	4	2	4	4	2	4	2	4	4	4	4	4	4	4	4	4	4	4	4	4
A	1	40	3	8	5	5	5	4	4	2	4	3	4	3	4	4	4	5	4	4	4	3	4	4	3	4	4	4	4	4	2	3	2	2	4	2	4	4	4	4	4	4	4	3	4	4	4	4	4
A	2	56	3	11	4	4	4	4	4	3	4	4	4	4	5	4	5	5	4	4	4	2	4	4	3	4	4	4	4	4	2	4	4	4	4	3	4	4	4	4	4	4	4	4	4	4	4	4	4
A	1	28	3	4	5	5	5	4	3	2	4	3	4	3	5	3	4	4	4	4	4	1	4	3	3	5	5	5	4	4	1	3	1	2	3	1	3	3	4	4	3	3	4	3	4	2	4	3	2
A	1	45	3	2	4	2	4	4	3	4	5	4	4	2	4	4	5	5	3	4	4	1	4	4	4	4	3	4	4	4	2	4	2	2	4	2	4	4	4	4	3	3	4	2	4	4	4	4	3
A	1	22	2	1	5	3	5	4	5	4	5	4	4	5	5	4	4	4	4	4	4	1	3	3	3	4	3	3	4	4	1	3	3	4	3	2	4	5	4	4	4	3	3	4	4	4	3	3	3
A	1	44	2	1	1	4	4	2	3	4	4	4	4	2	2	3	4	5	4	4	4	1	4	4	4	4	4	4	1	4	1	3	2	1	4	2	5	4	3	2	1	4	4	5	4	4	3	4	1
A	1	23	3	1	4	4	4	5	4	3	4	5	4	4	5	4	5	5	4	4	5	2	4	5	4	3	3	3	4	4	3	4	4	4	4	4	4	5	5	5	4	4	5	5	5	5	4	4	4
A	1	49	3	7	4	4	2	4	2	4	4	1	4	1	1	5	5	5	4	4	5	3	4	3	4	5	5	4	2	1	3	4	4	2	4	2	4	4	4	4	5	4	4	3	3	2	5	3	4
A	1	30	3	4	5	4	3	5	1	3	4	3	4	4	5	5	5	5	4	4	4	2	4	4	4	2	3	3	3	4	1	4	3	3	4	4	4	4	4	4	4	4	4	2	3	4	5	4	4
A	1	39	3	6	4	3	3	3	4	4	4	3	4	3	4	4	4	4	4	4	4	2	3	3	3	3	4	4	3	3	2	3	3	3	3	2	4	3	3	4	3	3	3	3	4	4	5	4	2
A	2	19	3	1	5	4	3	3	4	3	4	4	4	5	5	3	4	4	3	3	4	3	4	3	3	3	3	3	4	3	3	3	4	4	3	3	4	4	3	4	4	5	4	4	4	4	5	4	4
A	1	26	4	1	5	4	4	5	4	3	4	3	4	5	1	4	4	4	4	3	4	2	3	4	3	4	4	4	4	4	2	3	3	2	4	2	4	5	4	4	4	3	4	3	4	4	4	4	4
A	1	39	3	14	5	5	4	5	4	4	5	4	4	5	5	4	5	5	5	4	5	2	4	4	4	5	5	5	5	4	1	4	3	4	4	4	5	5	4	5	5	3	5	4	5	5	5	5	4
A	1	38	3	10	3	4	4	3	3	5	3	4	5	4	5	4	5	5	4	3	3	1	3	2	5	4	5	5	2	5	1	4	2	1	3	2	5	3	5	5	3	3	4	4	4	3	4	5	2
A	2	23	2	2	2	3	3	2	1	4	4	4	4	4	4	2	3	2	5	4	4	3	2	3	3	1	4	4	3	4	3	3	3	3	3	4	4	5	4	5	4	4	4	5	4	2	5	3	5
A	1	47	3	1	3	2	4	4	3	3	5	3	3	4	4	4	5	5	4	3	4	2	4	4	3	3	3	3	4	4	3	3	2	2	4	3	4	3	3	4	3	3	3	2	4	3	4	3	3
A	1	23	3	1	4	5	5	3	3	3	5	3	5	5	5	5	5	5	4	3	5	2	5	5	3	5	4	5	3	4	2	4	4	4	3	3	5	5	4	4	4	4	4	3	4	4	4	4	3
A	1	21	3	1	4	5	4	4	5	3	5	4	4	4	4	4	5	5	4	3	4	2	2	3	3	3	3	4	4	4	2	4	3	3	4	4	4	3	4	5	4	3	5	4	4	3	5	4	3
A	2	27	3	1	4	4	4	4	3	5	4	5	4	5	5	5	5	5	5	3	3	3	5	3	3	3	4	4	5	5	2	4	5	2	3	5	5	5	5	5	4	5	5	4	4	5	4	4	5
A	1	49	3	12	4	4	4	3	2	4	4	4	4	3	4	2	2	4	2	2	4	2	2	3	4	2	4	4	4	4	3	4	3	2	4	2	4	4	4	4	3	3	4	3	4	3	4	4	1
A	1	43	3	14	3	4	2	4	4	2	4	1	4	3	4	3	4	5	2	1	4	1	2	3	3	1	4	2	2	2	1	3	1	1	4	1	3	4	4	4	3	3	3	4	4	4	4	3	3
A	2	22	2	1	5	5	5	5	3	4	4	4	5	4	5	4	5	5	4	4	5	2	4	4	4	3	4	4	5	5	4	4	3	3	4	2	5	4	4	5	4	4	5	4	4	4	4	4	5
A	1	45	4	11	3	1	4	2	3	3	5	3	4	4	4	3	5	2	5	1	3	1	1	3	3	4	4	4	2	2	1	4	2	2	4	1	4	3	4	4	4	3	3	4	4	4	4	3	2
A	2	50	3	1	5	4	5	5	2	5	5	4	4	5	4	4	5	5	3	4	5	2	4	4	3	3	4	4	4	4	2	4	2	2	4	4	5	4	5	5	5	4	5	4	4	5	5	4	5
A	1	24	3	1	4	4	4	3	4	2	4	4	4	4	5	4	4	4	5	4	5	1	4	4	3	4	3	2	3	2	1	4	1	2	4	2	4	5	3	3	4	4	4	2	3	4	2	1	1
A	1	53	3	14	4	3	4	4	2	3	4	3	3	3	4	4	4	4	4	2	4	1	2	3	3	3	4	3	3	3	1	3	1	1	3	2	4	4	4	3	3	3	3	2	4	3	4	3	4
A	2	34	3	9	5	4	3	5	5	4	4	4	5	5	5	5	5	5	5	5	5	1	5	5	5	5	5	5	5	4	2	5	3	1	4	3	4	4	5	5	5	5	5	5	5	5	4	5	4
A	1	53	3	1	4	4	4	4	4	4	5	4	5	5	5	4	5	5	4	3	4	3	4	4	4	4	4	4	4	4	3	4	4	4	4	2	4	5	4	4	4	4	4	4	4	4	5	5	4
A	1	19	3	1	5	5	5	5	3	4	5	4	3	4	5	4	5	2	4	4	5	1	4	3	4	5	4	4	4	4	2	3	3	4	4	2	4	4	4	4	4	4	4	3	4	4	5	4	4
A	1	20	3	1	5	5	5	3	3	5	5	4	4	5	4	4	4	3	5	4	4	3	5	5	4	4	4	4	4	5	1	4	4	4	4	2	5	5	5	5	5	3	4	3	4	4	4	4	3
A	1	21	3	1	4	5	4	5	3	3	4	4	4	4	5	4	5	5	3	3	4	2	4	4	3	4	4	5	4	4	2	4	4	4	4	4	4	4	4	5	4	5	5	4	4	4	4	5	4
A	1	41	2	9	3	3	3	2	4	2	4	1	4	4	4	3	5	2	4	3	2	1	3	2	3	2	4	4	2	3	1	4	4	4	2	2	4	4	4	4	3	4	3	2	4	2	4	3	2
A	2	55	4	1	5	4	5	4	4	3	4	3	4	4	5	4	4	5	3	4	5	2	4	4	3	3	3	3	4	4	1	4	3	4	4	2	4	4	4	4	4	4	4	3	4	4	5	4	4
A	2	26	3	1	5	5	4	4	3	3	4	4	4	4	5	5	4	4	4	4	4	3	4	4	3	3	4	4	4	4	2	4	4	2	4	3	4	4	4	4	5	3	4	3	4	4	5	4	4
A	1	53	3	13	4	4	4	2	4	4	4	4	4	3	3	4	3	3	4	4	3	1	3	3	3	4	4	4	3	4	2	4	1	1	3	1	4	4	4	4	3	4	4	4	4	3	4	4	3
A	1	48	3	5	4	4	4	2	4	4	4	4	4	5	4	4	4	4	4	2	4	2	4	4	3	4	4	4	2	3	1	3	3	2	4	2	4	4	4	4	4	4	4	4	4	4	4	4	2
A	1	42	2	5	4	4	4	4	4	4	4	4	4	4	4	4	4	4	4	4	4	4	5	4	4	4	4	4	5	4	4	4	4	3	4	2	4	5	5	5	4	4	4	3	5	4	5	4	4
A	1	41	3	6	5	5	5	5	5	3	4	4	5	5	5	5	5	5	5	4	5	3	3	5	5	5	5	5	5	5	3	4	5	2	5	3	5	5	4	5	5	3	5	5	4	5	4	5	5
A	1	48	3	28	4	4	4	4	4	4	4	4	4	4	4	4	4	4	4	3	3	2	4	3	3	4	2	3	4	4	2	3	4	2	3	2	4	4	4	4	4	3	3	4	4	4	4	3	2
A	1	40	2	18	4	4	2	4	2	3	4	3	3	4	3	3	4	4	3	2	4	2	2	2	3	2	3	3	3	4	2	3	4	4	2	4	4	4	4	2	2	2	2	2	4	2	3	3	2
A	1	34	2	4	5	5	5	5	2	5	5	3	5	4	5	5	5	5	5	4	5	3	4	4	4	3	4	5	4	4	1	4	3	1	4	1	5	5	4	5	4	4	4	3	4	4	5	4	3
A	1	34	3	6	4	4	4	4	4	4	4	4	3	4	4	2	4	4	3	3	5	3	4	3	4	4	5	4	3	5	1	4	3	2	4	1	5	5	5	5	4	4	5	4	4	4	5	4	3
A	2	21	3	1	4	4	3	4	2	2	5	2	3	3	4	4	5	5	3	3	4	3	3	4	3	3	3	3	2	3	1	3	3	1	3	3	4	4	4	1	2	1	3	3	1	1	3	2	1
A	1	35	3	6	5	4	3	5	4	4	5	1	3	3	5	5	5	5	3	1	5	1	3	4	2	2	5	3	3	5	1	5	4	4	3	3	5	4	4	4	4	4	3	3	5	1	5	5	1
A	1	30	3	6	4	4	4	3	2	4	4	4	4	2	4	2	2	4	2	4	2	4	3	4	3	4	2	4	2	3	2	3	2	4	4	3	4	4	3	4	4	3	3	2	4	4	4	4	2
A	1	29	3	5	3	4	4	2	4	4	3	3	4	5	5	3	4	3	4	1	3	1	4	3	4	1	4	4	2	4	3	3	4	3	3	2	4	2	3	4	4	3	3	1	3	1	5	5	3
A	1	22	3	1	3	4	4	4	2	3	5	4	4	4	4	5	4	4	2	3	4	4	3	4	4	4	2	3	4	4	2	4	4	4	3	2	4	4	4	4	3	4	3	3	2	2	4	4	2
A	2	32	3	8	4	4	4	3	2	2	4	4	4	4	3	3	4	4	4	4	4	2	4	3	3	4	4	4	3	3	2	4	3	2	3	3	4	4	4	4	3	4	3	3	3	4	4	4	4
A	2	24	3	1	4	4	4	3	3	4	5	2	4	4	4	4	5	4	4	4	4	3	3	5	3	3	3	3	4	4	2	3	4	2	5	2	5	2	4	4	5	4	4	2	2	4	4	4	4
A	1	25	3	1	5	5	4	4	3	2	4	3	4	4	5	4	5	5	3	4	4	2	4	4	3	4	4	4	4	4	2	4	4	4	4	3	4	4	4	4	5	3	4	5	4	4	4	4	4
A	1	30	3	6	4	4	3	3	4	4	4	4	4	4	2	4	4	3	4	4	4	2	3	3	4	2	4	3	4	3	3	3	4	2	3	2	4	4	4	4	3	4	4	3	4	2	4	4	4
A	2	35	3	4	4	4	4	3	4	3	5	2	4	3	5	4	4	4	4	4	4	1	4	3	3	3	4	4	2	4	1	3	3	2	3	1	4	3	4	4	3	3	4	4	4	3	3	3	2
A	2	23	3	1	4	5	4	4	4	4	5	3	4	5	5	4	5	5	5	5	5	4	4	5	4	4	5	5	5	4	4	4	4	4	4	4	5	4	4	5	5	4	4	4	4	4	5	4	5
A	1	26	4	1	3	5	3	4	3	3	4	3	3	4	4	4	4	2	3	3	4	2	4	3	3	3	3	3	4	3	2	3	4	3	3	2	4	4	4	4	3	3	4	2	4	4	4	3	2
A	1	30	4	8	4	4	4	5	4	2	3	4	5	5	5	5	5	5	4	4	5	2	4	4	4	4	4	4	4	4	3	4	3	2	2	3	4	4	4	4	3	4	4	4	4	4	4	4	4
A	2	50	3	1	4	5	5	5	2	2	2	3	3	4	3	3	5	5	4	3	4	4	4	3	4	3	3	3	4	4	4	4	4	2	4	4	5	3	5	5	4	3	4	4	4	5	4	4	5
A	1	50	3	1	4	5	3	5	2	3	4	4	4	1	4	4	5	4	3	5	4	2	2	3	4	3	4	4	5	4	2	4	5	3	4	4	5	4	4	4	3	4	4	4	4	4	4	4	3
A	1	40	3	5	3	4	2	4	4	3	4	4	4	2	4	4	4	4	5	2	2	1	4	3	3	4	4	4	2	3	1	4	3	2	3	1	4	4	4	4	4	4	3	3	4	3	4	4	4
A	1	35	3	4	4	5	3	4	1	4	3	4	4	5	5	5	1	1	5	4	5	1	4	4	4	3	4	4	2	3	1	4	3	4	4	1	2	3	3	4	5	3	4	4	5	4	4	4	1
A	2	33	2	1	5	4	4	5	4	4	4	4	4	4	4	4	4	2	4	4	4	4	4	4	4	3	3	4	4	4	4	4	4	4	4	4	4	4	4	4	4	4	4	3	4	4	4	4	4
A	1	47	4	6	5	2	2	5	1	1	4	5	5	5	5	5	4	5	5	1	5	2	4	4	4	2	3	3	4	4	2	3	4	4	4	2	5	5	5	5	4	3	5	4	5	2	5	4	5
A	1	26	3	1	4	4	4	4	4	4	4	4	4	5	5	4	5	4	3	3	5	2	4	4	4	3	3	3	4	4	2	4	4	3	4	4	4	4	4	4	4	4	4	4	4	4	5	4	5
A	2	20	1	1	3	5	3	3	2	2	4	4	3	3	3	3	4	4	2	3	3	3	2	3	3	3	3	4	2	4	3	3	2	3	3	4	4	4	4	4	4	2	4	4	4	4	4	4	3
A	1	54	3	1	5	5	5	4	2	2	5	3	4	5	5	5	5	5	2	3	5	1	4	4	4	4	5	5	5	4	2	3	1	4	3	1	5	5	5	4	4	4	4	4	4	4	4	3	3
A	1	27	3	1	5	5	4	5	4	4	5	4	4	4	5	4	5	5	4	4	5	5	4	4	4	4	4	4	5	5	5	4	5	3	4	4	5	5	5	5	4	4	4	3	4	4	4	4	4
A	1	57	3	8	5	5	5	5	4	5	4	4	4	5	5	5	5	5	4	4	5	4	5	5	4	4	4	4	5	4	4	4	4	2	5	2	4	4	4	4	5	4	4	3	4	4	4	4	4
A	1	28	3	6	4	5	4	3	4	4	3	4	5	5	5	5	3	5	4	3	5	3	4	4	3	4	4	4	5	4	2	3	4	2	4	3	4	4	4	4	4	5	4	4	4	4	5	4	2
A	1	27	3	6	5	4	3	2	4	4	4	3	4	5	5	4	5	5	4	4	5	2	4	4	4	4	4	4	5	4	2	4	4	2	4	4	4	4	4	4	4	4	4	4	4	4	4	4	4
A	1	42	2	1	4	5	4	4	5	5	4	4	5	5	5	4	2	4	4	4	5	3	4	4	5	1	4	4	5	4	5	5	4	3	4	4	5	5	5	4	4	4	4	3	4	4	3	4	3
A	2	30	1	0	5	5	5	3	3	4	4	5	1	5	1	4	5	3	3	1	4	2	5	3	4	3	3	1	2	2	3	2	3	2	2	1	5	5	5	5	5	5	5	4	5	5	5	4	4
A	2	46	3	12	5	4	4	4	4	4	4	4	4	4	5	4	5	5	4	4	4	2	4	4	4	4	4	4	4	4	2	4	3	2	4	2	4	4	4	4	4	4	4	3	4	4	4	4	4
A	1	56	3	11	4	5	5	4	5	3	5	4	5	5	5	5	5	5	2	4	5	2	4	5	3	4	5	5	5	4	1	3	4	2	4	2	5	4	5	5	5	4	4	5	5	4	4	4	4
A	2	27	3	8	3	5	5	5	4	4	4	4	5	5	5	5	4	5	3	4	5	3	4	4	4	2	4	4	4	4	3	4	3	2	4	4	5	5	4	5	5	4	4	3	4	4	4	4	4
A	1	36	3	8	5	5	5	4	5	5	5	4	5	1	5	4	5	5	5	4	5	2	4	4	4	5	5	5	5	4	2	4	3	2	4	3	5	5	5	5	5	4	4	5	5	5	4	5	3
A	2	22	3	3	5	4	4	3	3	4	5	4	4	4	5	4	3	5	5	4	4	1	3	2	4	2	5	4	5	5	2	4	4	1	3	4	4	4	4	5	4	4	4	5	4	4	5	4	3
A	1	32	3	1	4	4	4	2	4	4	3	4	4	4	4	4	4	4	4	4	4	2	4	4	4	4	4	4	4	4	2	4	3	4	4	4	4	4	4	4	4	4	4	3	4	4	4	4	3
A	2	25	1	1	4	5	3	3	4	3	3	4	4	4	5	4	4	3	3	3	4	2	3	3	4	4	4	4	3	3	2	3	4	3	3	4	4	3	3	5	4	3	4	2	4	4	4	3	2
A	2	23	1	1	4	4	5	5	3	3	5	3	4	4	5	5	5	5	3	3	5	1	4	3	5	3	3	3	5	4	1	3	4	4	3	4	4	5	5	5	3	5	3	1	2	3	5	5	5
A	1	67	3	10	5	4	4	4	2	5	5	3	4	4	5	4	4	4	4	2	4	2	3	4	4	4	4	4	4	4	2	3	4	2	4	2	4	4	4	4	4	4	4	3	4	4	4	4	4
A	1	22	3	1	3	4	4	4	2	3	4	2	3	4	4	3	4	4	3	3	4	3	2	2	3	2	3	3	4	4	4	3	4	2	2	4	4	3	3	4	3	3	4	3	4	4	4	3	4
A	1	57	3	1	4	3	4	3	5	3	5	4	4	4	3	4	4	3	4	4	4	4	3	3	4	4	4	4	3	4	2	4	4	2	3	2	4	4	4	4	3	4	4	2	4	4	5	4	4
A	2	26	3	6	5	4	4	2	4	4	4	4	4	5	5	4	4	5	4	4	5	3	4	4	4	4	4	4	5	4	2	4	4	2	4	4	4	5	5	4	4	4	4	4	4	4	5	4	4
A	2	45	2	7	4	4	4	4	4	4	4	4	4	4	4	4	4	4	4	4	4	2	4	4	4	4	3	4	4	4	4	3	4	2	3	4	4	3	4	4	4	3	4	33	4	2	4	4	4
A	1	27	3	7	5	4	4	3	4	2	4	5	4	5	5	4	5	4	5	5	5	1	4	5	5	5	5	5	5	5	2	5	3	2	5	1	5	5	5	5	5	3	5	5	5	4	4	5	3
A	1	26	4	1	3	4	3	2	4	3	4	3	3	3	2	3	4	4	4	3	3	2	2	3	3	3	4	4	3	4	2	3	2	2	2	1	4	4	4	4	3	2	3	4	3	4	2	3	2
A	1	27	3	4	5	5	5	4	2	5	5	5	5	4	4	5	4	4	4	2	4	2	5	5	5	5	5	5	4	5	4	4	4	2	5	2	5	5	5	5	5	5	5	3	5	5	5	5	3
A	1	27	4	7	4	4	3	4	4	4	4	4	3	3	5	4	2	3	4	3	4	3	4	3	4	4	4	4	3	4	3	4	3	2	4	1	5	4	4	4	4	3	3	4	4	4	5	4	3
A	1	31	4	6	5	5	4	5	4	3	5	4	5	5	5	5	4	5	3	4	5	2	4	4	3	4	4	4	3	4	1	4	4	2	4	2	4	3	4	4	5	4	4	4	4	4	4	5	5
A	1	35	3	13	4	4	3	5	3	4	4	3	4	5	4	4	5	5	4	1	5	3	3	3	4	1	4	3	5	3	1	3	3	1	3	2	4	3	4	4	4	3	4	4	4	3	5	5	4
A	1	26	3	1	5	4	4	3	4	4	5	4	4	4	4	4	4	4	4	4	4	2	4	4	4	4	3	4	3	4	3	4	4	3	4	3	4	4	4	4	4	4	4	4	4	4	4	4	4
A	1	25	3	1	4	4	4	3	3	3	4	4	4	4	4	4	4	4	4	4	4	2	4	4	3	3	3	3	4	3	2	4	4	4	2	4	4	4	4	4	4	4	4	4	4	4	4	3	4
A	1	30	3	10	5	4	4	5	5	3	5	4	5	5	5	5	5	5	4	4	5	3	3	4	5	4	5	4	4	4	4	4	4	3	4	4	5	5	5	5	5	4	5	4	4	4	5	5	4
A	2	25	2	1	4	2	4	2	2	4	4	2	4	4	2	2	4	4	4	4	2	1	2	2	3	2	3	3	2	4	1	3	2	2	3	2	4	3	4	4	3	4	3	3	4	4	4	2	2
A	2	23	2	1	5	5	4	5	2	4	5	5	5	4	5	4	5	5	5	4	4	4	4	4	3	3	3	3	4	3	4	3	4	4	4	4	4	5	4	4	4	3	4	4	3	4	4	4	4
A	2	60	2	3	4	4	3	4	4	4	4	4	4	4	4	4	4	4	4	4	4	4	4	4	4	4	4	4	4	4	4	4	4	4	4	4	4	4	4	4	4	4	4	4	4	4	4	4	4
A	2	30	3	3	5	5	4	5	4	4	5	5	5	5	5	5	5	5	5	5	5	4	5	5	5	5	5	5	5	5	5	5	5	5	5	5	5	5	5	5	5	5	5	4	5	5	5	5	5
A	1	36	3	9	4	4	2	3	4	3	5	4	4	5	3	4	5	5	3	3	4	4	2	4	5	5	4	4	4	5	1	5	4	3	4	2	4	2	4	5	4	5	4	4	4	4	5	5	1
A	2	51	2	30	5	5	5	4	5	5	5	5	5	4	4	5	4	4	4	4	4	1	4	4	4	5	4	4	5	5	1	4	4	4	4	3	4	4	5	4	4	4	4	4	4	4	4	5	3
A	2	38	4	4	5	4	4	4	4	4	4	3	4	4	5	4	4	5	4	3	4	3	4	4	4	3	4	4	4	4	3	4	3	4	4	4	4	4	4	4	4	4	4	4	4	4	4	4	4
A	2	27	3	6	4	4	4	4	4	4	4	4	4	4	4	4	4	4	4	4	4	2	4	4	4	4	4	4	4	4	2	4	3	2	4	4	4	4	4	4	4	4	4	4	4	4	4	4	4
A	2	42	3	7	4	4	4	4	4	3	4	4	4	4	4	4	4	4	4	3	4	4	4	3	3	3	4	4	4	4	4	4	4	3	4	4	4	4	4	4	4	3	4	4	4	4	4	4	4
A	2	49	3	1	4	4	3	4	2	2	4	4	4	5	4	4	4	4	3	4	4	2	4	4	4	4	4	4	4	4	2	4	4	2	4	4	4	4	4	4	4	4	4	3	4	4	4	4	4
A	2		2	1	4	4	4	2	4	4	4	4	4	3	4	5	4	3	3	4	3	2	4	4	3	3	3	4	3	4	3	4	3	2	4	3	4	4	4	4	4	4	4	3	4	2	5	4	3
A	1	36	3	1	4	4	4	4	4	4	4	4	4	5	5	5	5	5	4	4	5	2	4	4	3	4	4	4	2	4	2	4	3	3	4	1	4	4	4	4	4	3	3	2	3	4	3	4	2
A	2	40	4	2	5	5	5	5	5	5	5	5	5	5	5	5	5	5	5	5	5	5	5	5	5	5	5	5	5	5	5	5	5	4	5	5	5	5	5	5	5	5	5	5	5	5	5	5	5
A	1	22	3	1	4	5	4	4	3	3	4	3	5	4	5	5	5	5	5	1	5	2	4	4	3	3	3	3	4	4	2	3	3	4	4	2	4	3	4	4	4	4	4	4	4	4	4	3	3
A	1	38	3	1	5	5	5	1	5	4	5	5	5	5	5	5	5	5	4	4	5	2	5	4	5	4	4	4	5	5	2	5	3	3	4	4	5	5	5	5	4	4	4	4	4	5	4	5	4
A	1	30	3	1	5	5	5	5	5	4	4	4	5	5	5	5	5	5	4	1	5	2	1	3	5	5	4	4	5	4	1	4	4	3	5	2	5	5	4	5	5	5	4	4	5	4	5	4	5
A	2	31	1	2	4	5	5	5	3	5	4	4	4	5	5	5	5	5	4	4	5	1	5	4	4	4	4	4	5	4	1	4	3	1	4	2	4	3	3	5	5	5	4	1	4	4	4	3	5
A	1	42	3	6	5	5	4	4	4	4	5	4	3	3	5	4	4	4	4	4	4	2	4	4	4	4	4	4	4	3	3	4	3	3	4	4	4	4	4	4	4	4	4	4	4	4	4	4	4
A	1	21	3	1	5	3	2	4	4	3	2	5	4	5	5	4	3	2	5	4	5	2	4	3	3	4	5	4	2	3	1	3	2	3	2	3	4	3	4	5	4	5	4	2	5	3	2	3	2
A	1	44	3	2	5	4	4	5	3	4	4	4	5	4	5	5	5	5	4	4	5	2	4	4	4	5	4	4	5	5	2	4	2	2	4	2	4	5	5	4	3	4	4	3	4	2	4	4	4
A	2	27	3	1	5	4	3	4	2	4	4	4	5	4	4	4	5	4	4	4	4	2	3	3	3	4	4	4	4	4	3	4	3	4	3	4	4	4	4	4	4	4	4	4	4	4	4	4	4
A	1	33	4	1	5	5	5	5	5	5	5	5	5	5	5	5	5	5	4	5	5	5	5	5	5	5	5	5	5	5	5	5	5	5	5	5	5	5	5	5	5	5	5	5	5	5	5	5	5
A	1	30	3	6	5	4	4	2	5	4	5	4	4	4	4	4	4	4	4	2	4	2	4	4	4	3	4	4	4	4	2	4	3	2	3	2	4	4	4	5	4	4	4	3	4	4	5	4	3
A	1	35	3	1	4	4	5	5	2	4	5	4	5	5	5	5	5	5	3	3	5	4	5	5	4	3	4	4	5	5	4	4	4	4	4	4	5	5	5	5	5	5	5	3	4	4	5	5	5
A	1	34	3	3	5	5	5	4	4	3	5	5	5	5	5	5	5	5	5	4	5	2	2	5	4	5	4	4	5	4	3	4	4	4	4	4	5	5	5	5	4	3	5	4	4	4	4	5	4
A	1	25	3	3	5	5	2	5	5	3	5	4	4	2	5	5	5	5	4	4	5	3	4	4	3	3	4	4	4	5	4	4	4	4	4	2	4	4	4	5	4	3	4	3	5	5	5	4	4
A	1	3	24	1	4	4	4	2	1	4	5	4	4	4	5	4	4	1	1	1	4	1	4	3	3	1	4	2	2	4	1	3	4	4	3	2	4	4	4	5	4	4	4	1	3	2	5	3	4
A	1	23	3	2	4	4	4	2	2	3	4	3	4	4	4	3	5	2	3	1	3	1	3	3	3	2	3	4	2	1	1	3	4	1	2	2	4	3	3	4	4	5	4	4	4	3	4	2	4
A	1	22	3	1	4	4	3	5	3	3	4	3	4	4	5	4	5	5	2	4	5	3	4	3	3	3	4	4	4	3	3	3	4	2	3	4	4	4	4	4	4	3	4	4	4	4	4	3	2
A	1	32	3	1	4	4	4	3	5	3	3	2	3	3	3	4	4	4	3	3	4	2	4	3	2	2	4	4	3	2	2	3	4	2	4	2	4	4	4	4	4	4	4	3	4	2	4	3	4
A	1	51	3	5	5	5	5	5	5	4	4	4	5	5	5	5	5	5	4	4	5	4	4	4	5	5	5	4	5	5	5	5	4	4	4	2	4	5	5	5	4	4	5	3	4	4	4	5	5
A	1	42	3	1	5	4	5	5	4	4	4	4	5	5	5	5	5	5	5	4	5	3	4	5	5	5	5	4	5	5	5	5	4	4	4	2	4	4	5	5	5	5	4	3	4	4	4	4	5
A	2	38	1	1	5	5	4	4	4	4	4	4	4	5	5	4	4	4	5	5	5	3	4	4	4	4	3	4	4	4	3	4	4	3	4	4	4	4	4	4	4	4	4	4	4	4	4	4	4
A	1	28	3	1	5	5	4	3	5	3	44	3	5	5	5	4	5	5	5	5	5	1	3	4	5	5	3	5	5	4	2	3	4	3	5	2	5	5	5	5	4	3	4	2	5	5	4	4	5
A	1	34	3	1	5	5	5	5	2	4	4	4	4	3	4	5	5	5	5	4	5	3	5	4	4	5	4	4	4	5	3	4	3	3	4	3	4	4	5	5	5	4	4	3	4	4	5	4	4
A	2	22	3	1	5	5	5	5	3	4	5	4	4	4	4	4	4	5	4	4	4	2	4	3	4	2	4	4	3	4	2	4	3	2	4	2	5	4	4	4	4	4	4	4	4	4	3	4	3
A	1	39	3	1	4	4	4	4	3	3	5	4	4	4	4	4	4	4	4	2	4	3	3	2	4	3	3	3	4	4	2	4	2	2	3	2	4	4	4	4	4	3	3	3	3	4	3	3	3
A	2	43	1	1	4	3	4	4	2	4	4	5	4	1	4	4	4	4	2	3	4	2	4	3	4	2	3	4	4	4	2	3	2	2	3	2	4	4	4	4	3	4	3	4	4	2	3	4	2
A	1	51	3	10	4	4	4	3	4	4	3	3	4	1	4	4	2	4	3	3	4	2	4	3	3	4	5	5	4	4	2	4	2	2	4	2	4	4	4	4	4	3	4	2	3	4	4	4	4
A	1	35	3	9	5	4	4	5	4	3	4	3	4	3	4	4	5	5	4	1	4	1	4	3	3	2	3	3	4	4	1	3	1	2	3	3	5	4	4	4	4	4	4	3	4	4	5	4	3
A	1	20	3	1	5	4	3	4	2	4	4	4	4	4	5	5	5	5	4	3	5	2	4	4	3	4	4	4	5	3	4	4	4	4	4	4	4	5	4	5	5	5	4	4	4	5	5	5	4
A	2	34	3	6	4	4	3	4	4	4	4	4	4	4	4	4	4	4	4	4	4	2	4	4	4	4	4	4	4	4	2	4	4	2	4	4	4	4	4	4	4	4	4	3	3	4	4	4	3
A	1	51	3	6	5	5	5	4	4	4	5	4	5	5	4	4	4	4	4	4	4	3	4	4	4	4	4	4	4	4	4	4	4	4	3	2	4	5	4	4	4	3	4	3	4	4	4	5	4
A	2		3	5	5	5	4	5	4	4	5	4	5	5	5	4	5	5	5	4	5	4	5	5	5	4	4	4	5	4	4	4	5	4	4	4	4	4	4	4	4	4	4	4	4	4	4	4	5
A	1	22	3	2	4	4	4	4	4	4	3	3	4	4	4	4	4	4	4	3	4	3	4	3	4	4	4	3	4	4	4	3	4	4	4	2	4	4	4	4	4	4	4	3	4	4	4	3	3
A	2	20	3	1	5	5	5	1	5	5	3	4	4	5	5	4	5	4	3	3	3	1	3	3	3	4	3	3	4	4	1	3	4	3	3	4	4	4	4	4	4	4	4	3	3	4	4	4	5
A	1	27	4	1	5	4	4	1	2	4	4	4	4	4	4	4	4	3	4	3	4	3	4	4	4	4	3	2	4	4	2	4	4	4	4	4	4	4	4	4	4	4	4	4	4	4	4	4	4
A	1	37	3	2	4	4	4	2	2	4	5	4	5	3	5	5	5	5	3	3	3	4	4	4	3	2	4	4	4	4	4	4	4	4	4	4	4	5	4	4	4	4	4	4	4	5	4	5	4
A	2	23	3	1	4	4	3	4	4	3	4	4	5	3	4	4	4	4	4	4	4	2	3	4	3	4	4	4	4	4	1	4	3	3	3	4	4	4	4	4	4	3	4	4	4	4	4	4	4
A	1	28	3	4	5	4	4	5	4	4	5	4	4	4	5	4	5	5	4	4	5	3	4	4	4	5	4	4	5	4	4	4	4	4	4	4	4	4	4	4	4	4	4	4	4	4	4	4	4
A	1	19	3	1	5	5	4	5	2	2	4	4	5	5	5	5	5	5	2	4	5	3	5	4	5	4	4	4	4	5	1	4	1	3	4	3	5	5	5	5	4	5	5	5	5	4	5	5	4
A	1	32	3	1	5	5	3	4	2	4	5	5	5	5	5	1	5	5	5	3	5	5	5	5	5	5	4	5	5	5	3	5	4	4	4	4	4	5	5	5	5	4	4	4	4	5	4	4	3
A	1	19	3	1	5	5	4	3	2	4	3	3	4	3	4	4	3	4	3	4	3	1	3	3	3	3	3	3	2	4	1	4	1	2	3	2	4	4	4	5	3	3	3	3	3	4	5	4	2
A	1	25	4	3	4	5	4	3	1	4	3	4	4	4	4	3	3	4	4	3	4	3	4	4	3	2	4	4	3	4	2	3	3	2	4	2	3	3	4	4	3	3	2	4	4	4	4	4	2
A	1	54	3	8	5	4	4	4	4	4	4	4	4	1	5	4	4	4	4	4	4	2	4	4	4	4	4	4	4	4	2	4	3	2	4	1	4	2	4	4	2	3	3	3	4	2	4	4	3
A	1	25	3	1	4	4	4	4	2	3	5	3	4	4	5	5	5	5	3	4	4	3	3	3	3	4	4	4	4	3	3	4	4	4	4	4	4	4	4	4	4	5	4	1	4	5	4	4	4
A	1	52	2	1	4	4	4	5	2	2	5	4	4	3	5	5	5	4	4	3	5	3	4	4	4	4	3	5	5	4	2	4	4	4	5	2	4	4	4	5	4	3	4	3	4	4	4	4	4
A	1	20	3	1	5	4	4	4	5	4	5	4	5	5	5	3	4	4	4	4	4	3	4	4	4	5	5	5	5	5	1	4	5	3	4	5	5	5	5	5	5	5	5	5	5	5	4	4	5
A	1	31	3	1	4	4	4	4	4	4	4	4	4	5	5	5	5	5	4	4	5	2	4	4	4	4	4	4	5	4	3	4	3	2	4	4	4	4	4	4	4	4	4	4	4	4	5	4	4
A	2	29	3	4	5	5	5	5	5	4	4	4	5	1	5	5	5	5	5	5	5	1	4	4	5	4	5	5	3	5	1	4	4	3	5	1	4	4	5	5	4	5	5	5	4	4	5	4	3
A	1	41	3	5	5	4	4	5	3	3	5	2	5	5	5	4	4	3	4	3	4	2	2	3	3	4	4	4	2	4	2	3	4	4	3	2	4	4	4	4	4	4	4	2	3	2	4	3	2
A	2	21	3	1	5	4	4	5	4	5	5	5	5	5	5	4	5	5	4	4	4	5	4	4	4	5	4	5	4	4	5	4	5	4	4	5	4	5	4	5	5	4	4	3	4	5	4	5	4
A	1	50	3	20	4	4	4	3	3	4	5	4	4	4	4	5	5	4	4	4	4	4	5	4	4	4	4	3	4	4	3	3	4	4	4	4	4	4	4	4	4	4	4	2	4	4	4	4	4
A	1	42	3	7	5	5	4	5	4	4	5	5	5	1	5	5	5	5	4	4	5	3	4	5	4	5	4	4	5	4	2	4	4	2	3	1	4	4	4	4	4	4	4	4	4	4	4	4	3
A	1	34	3	8	5	4	3	2	3	3	4	3	3	4	4	3	4	4	4	3	4	2	3	2	3	2	4	4	3	4	2	3	2	2	3	2	4	4	4	4	3	4	4	4	4	4	4	3	3
A	2	35	3	1	5	5	5	5	5	4	5	4	4	5	5	5	4	2	5	3	5	2	4	5	4	5	4	5	5	5	2	3	5	5	5	5	5	4	4	5	3	3	5	3	4	4	4	4	4
A	2	26	3	1	4	3	3	3	3	3	3	3	4	3	3	3	3	3	3	3	3	3	3	1	4	3	4	4	3	4	3	3	3	3	3	3	3	3	4	3	2	2	3	2	3	3	3	3	2
A	1	30	3	11	5	5	4	5	3	3	5	4	4	2	5	5	5	5	3	5	5	3	4	4	4	4	5	5	5	5	3	4	3	2	4	3	5	5	5	5	4	4	4	3	5	4	4	4	4
A	1	47	3	14	5	5	5	4	5	5	5	5	5	5	5	5	5	5	4	2	5	1	5	4	3	4	5	4	5	5	2	3	3	4	5	2	5	5	5	5	5	5	5	3	4	5	5	5	4
A	2	23	3	3	5	5	5	3	1	4	5	5	5	5	5	5	5	5	5	5	5	3	5	5	5	5	5	5	5	5	3	5	3	3	2	5	5	5	5	5	5	4	5	5	5	3	5	5	5
A	1	20	3	1	4	5	3	4	2	3	4	4	4	5	5	5	5	5	3	4	5	3	5	5	5	5	5	5	5	4	4	3	5	4	5	5	5	5	4	5	5	5	5	4	4	5	4	5	5
A	1	45	3	1	5	4	5	4	3	4	5	4	5	5	5	5	5	5	5	3	5	4	4	4	4	5	4	4	5	4	4	3	4	2	4	2	4	5	4	4	5	4	4	2	4	5	4	4	4
A	2	26	3	4	5	5	5	2	3	4	4	4	5	2	2	2	2	1	4	4	2	1	4	2	4	4	5	5	1	2	1	4	1	1	2	1	4	5	4	4	4	5	4	1	2	1	4	4	4
A	2	22	3	5	4	2	4	4	4	4	4	4	4	4	4	4	4	4	3	4	4	3	4	4	4	4	5	4	3	4	3	3	4	2	4	4	4	4	4	5	4	4	4	4	4	4	5	4	4
A	1	25	2	1	5	5	5	1	5	5	5	5	5	4	5	2	4	4	5	5	4	4	2	5	5	5	5	5	5	5	4	5	4	1	5	4	5	5	5	5	5	5	5	5	5	5	5	5	4
A	1	27	2	1	4	4	4	3	4	3	4	4	5	4	5	4	5	4	4	4	4	4	4	4	3	4	3	4	4	4	4	3	4	4	4	4	4	4	4	5	4	4	4	2	4	4	4	4	3
A	2	33	3	5	5	5	5	4	3	5	4	3	5	5	5	5	5	5	5	5	5	1	5	5	3	5	5	5	5	5	1	3	4	4	5	3	5	5	5	5	5	5	5	4	4	5	5	5	5
A	1	50	3	12	5	4	4	4	4	4	4	4	4	4	4	4	4	4	4	4	4	2	4	4	4	4	4	4	4	4	2	4	3	2	4	2	4	4	4	4	4	4	4	4	4	4	4	4	4
A	1	43	3	11	4	4	4	3	3	3	3	4	4	5	4	4	3	4	4	4	4	3	3	4	4	4	4	4	4	4	4	4	3	3	3	3	4	4	4	4	4	3	4	4	4	4	4	4	4
A	2	28	3	7	5	4	3	5	4	3	4	4	4	4	5	4	4	5	4	4	4	2	4	5	3	4	5	4	5	4	2	4	4	3	4	4	5	4	4	5	5	3	4	2	4	5	5	5	4
A	1	39	3	10	5	4	4	4	4	3	4	4	4	5	5	4	5	4	4	3	5	2	4	4	4	5	4	4	4	5	4	4	4	4	4	2	4	4	4	4	4	3	4	3	4	3	4	4	4
A	1	36	3	5	5	2	4	3	4	4	4	4	5	4	4	5	4	4	4	1	2	1	3	3	3	4	4	4	3	3	1	4	3	2	3	2	4	4	3	4	3	3	3	2	4	4	4	3	1
A	1	23	3	2	5	4	4	3	5	4	5	4	4	5	5	4	5	5	4	4	4	3	4	3	3	4	3	3	4	4	4	4	4	3	4	2	4	4	4	4	3	5	4	4	4	5	5	4	3
A	1	26	4	1	4	4	4	3	4	4	5	5	5	5	2	3	5	5	5	5	2	2	3	2	3	1	4	4	4	3	1	4	2	2	3	2	4	4	4	4	4	1	4	4	4	1	4	4	4
A	1	31	3	8	5	5	3	2	3	3	4	4	4	4	4	4	4	4	3	2	2	4	4	3	3	4	4	4	3	4	4	3	4	4	4	4	5	4	4	4	4	4	4	3	4	4	3	4	3
A	1	44	3	6	5	4	5	5	4	4	4	4	4	5	5	5	5	5	4	4	5	5	4	4	4	5	5	4	5	5	5	4	4	4	4	4	4	4	4	4	4	4	4	3	4	4	4	4	5
A	2	45	2	7	5	5	5	5	4	5	5	5	5	5	5	5	5	5	4	4	5	4	2	4	4	4	3	4	4	4	4	4	4	3	4	4	4	5	5	5	5	5	4	4	4	4	5	5	5
A	1	48	3	13	4	4	2	4	3	3	3	3	4	4	4	4	5	4	2	2	4	1	3	3	3	2	3	3	3	3	2	4	2	3	3	2	1	3	3	4	3	3	3	2	3	4	4	3	4
A	2	23	2	1	5	5	4	3	3	4	5	5	4	5	5	5	4	4	3	4	4	2	4	5	4	4	3	4	5	4	3	4	4	4	5	3	4	4	4	4	5	4	4	4	4	5	3	4	5
A	2	20	3	1	5	5	4	5	2	5	5	5	5	5	5	5	5	4	4	4	4	2	5	4	4	4	4	4	4	4	2	4	4	4	3	4	4	5	5	5	5	5	4	4	4	4	5	4	4
A	1	53	3	3	5	5	4	5	4	3	5	4	4	5	5	5	5	5	5	3	5	1	4	3	3	5	5	5	5	5	1	3	4	4	4	3	5	5	5	5	4	3	4	4	4	4	5	5	5
A	1	29	3	1	5	5	5	4	4	4	4	4	4	4	4	4	5	4	4	3	4	2	4	3	4	3	3	3	4	4	2	4	4	3	4	1	4	4	4	4	4	4	4	3	4	3	4	4	4
A	1	50	3	1	5	5	3	5	5	4	5	5	4	4	5	4	5	4	4	3	4	2	4	4	3	4	3	4	5	4	3	3	4	3	3	4	4	4	4	4	4	3	4	3	4	4	4	4	3
A	1	23	3	1	4	5	3	3	5	5	4	4	5	1	5	5	5	4	5	4	5	2	4	4	4	4	4	4	4	4	3	4	3	2	4	5	4	4	4	4	3	4	4	4	4	4	5	5	3
A	1	20	3	1	4	4	4	4	4	4	3	4	4	4	4	4	5	5	3	4	5	1	3	4	3	2	4	4	5	4	2	3	3	2	4	2	3	4	4	4	4	4	4	3	4	4	4	4	5
A	1	24	3	1	5	5	5	3	3	4	5	3	4	5	5	5	4	4	4	4	5	3	4	3	3	4	3	3	5	4	4	4	4	4	4	4	5	4	4	4	4	4	4	4	4	5	4	4	4
A	1	20	3	1	4	5	3	4	3	4	4	4	5	5	5	5	5	5	4	5	5	1	4	4	3	5	5	5	5	5	1	4	3	3	4	2	4	5	4	5	4	3	4	4	5	5	4	5	3
A	1	39	2	6	4	5	5	5	5	4	4	4	4	4	4	4	4	4	4	4	4	1	4	4	3	4	4	4	4	3	2	4	4	1	4	2	4	4	4	4	4	4	4	3	4	4	5	4	4
A	1	26	2	1	4	4	4	5	3	4	5	5	5	5	5	4	4	5	4	3	5	1	4	5	5	5	4	4	4	4	1	4	1	2	4	1	2	5	4	5	5	5	4	4	4	3	5	4	4
A	1	35	3	1	5	5	4	2	2	3	4	4	4	4	5	4	5	5	2	3	5	1	3	4	3	3	4	3	3	2	2	3	2	1	2	1	1	3	3	4	4	5	3	4	4	4	5	3	2
A	2	26	3	4	5	5	5	1	5	5	4	5	5	2	1	4	1	1	5	4	2	1	5	4	5	4	5	5	5	5	1	5	1	1	3	2	5	5	5	5	3	5	5	4	5	5	5	5	4
A	2	36	2	1	4	4	4	3	4	4	3	4	4	2	3	5	3	3	3	4	1	3	4	3	3	4	5	4	5	3	2	3	4	1	5	4	5	4	4	4	4	3	5	5	5	4	5	4	2
A	1	52	3	8	4	4	4	4	4	4	4	4	4	4	4	4	4	4	4	4	4	3	4	4	3	2	5	4	4	5	2	4	3	2	4	2	5	4	5	4	3	4	4	3	4	4	4	4	1
A	1	26	4	5	4	5	4	4	4	3	5	3	4	2	4	4	4	4	4	4	4	4	4	4	4	4	4	4	4	4	2	4	4	2	4	2	4	4	4	4	4	4	4	4	4	4	4	4	4
A	1	40	3	1	5	4	4	4	4	4	5	3	4	4	4	4	4	5	4	4	4	4	3	3	3	2	4	4	5	5	2	3	4	3	3	2	4	4	4	4	4	4	4	2	3	4	4	3	3
A	2	34	4	6	5	4	3	4	4	3	4	4	4	4	5	4	4	3	4	3	4	3	3	3	3	2	4	4	4	5	2	4	4	2	4	4	4	5	5	5	5	4	4	3	3	4	4	4	3
A	1	20	3	1	5	5	4	4	4	4	4	3	5	5	5	4	5	4	4	4	4	2	4	4	4	4	4	4	5	4	2	3	4	2	4	3	4	4	4	4	4	4	4	3	4	4	4	4	4
A	1	24	3	1	5	3	2	4	2	4	5	5	5	1	4	2	4	4	2	5	4	4	5	5	5	5	4	2	4	5	1	5	4	4	2	4	2	2	2	2	2	5	5	5	2	4	4	4	2
A	1	24	3	1	4	4	4	4	4	3	4	3	4	4	4	4	4	4	4	4	4	3	3	4	3	3	3	3	4	4	4	3	4	3	4	4	4	4	4	4	4	4	4	3	4	4	4	4	4
A	2	23	3	1	4	4	4	1	1	1	5	3	3	5	5	5	1	5	5	5	4	1	5	4	4	1	2	3	4	4	1	5	1	1	5	1	5	5	5	5	5	5	5	5	5	5	5	4	1
A	1	50	3	3	4	2	4	4	4	4	4	3	4	4	4	4	4	4	3	4	4	2	3	3	3	3	3	3	4	4	2	3	3	3	3	2	4	4	4	4	4	3	3	3	4	4	4	4	4
A	1	53	3	3	5	4	4	4	4	4	4	3	4	5	3	1	4	4	4	4	4	2	4	4	4	4	4	4	4	4	2	4	2	2	4	2	4	4	4	4	4	4	4	3	4	4	4	4	4
A	1	53	3	15	5	4	4	5	4	4	5	4	5	5	5	4	5	5	4	5	5	2	4	4	4	4	4	4	5	4	2	3	2	1	5	2	4	4	4	4	5	4	5	4	4	4	4	5	4
A	1	21	3	1	5	4	4	5	5	4	4	4	4	5	5	4	5	5	4	4	5	3	4	5	4	4	3	4	5	4	4	4	3	3	4	4	4	4	4	4	4	4	4	3	4	3	4	4	5
A	2	21	3	1	3	3	4	2	2	4	3	4	4	3	4	4	3	2	4	4	3	2	4	3	4	4	4	4	3	4	1	4	3	2	3	2	4	4	4	3	3	4	4	4	3	2	5	4	1
A	1	35	1	1	4	3	4	1	2	4	5	4	4	4	4	4	4	4	3	3	4	2	2	3	3	2	3	3	4	4	2	3	3	2	4	1	4	3	4	4	5	2	4	1	4	4	4	3	2
A	2	20	3	1	5	5	5	4	4	4	4	4	4	4	4	4	4	4	2	4	4	2	4	4	4	4	3	4	4	4	2	4	4	2	4	2	4	4	4	4	4	4	4	4	4	4	4	4	4
A	1	22	3	1	4	4	4	3	4	4	5	4	4	5	4	4	4	4	4	4	4	3	4	4	4	5	4	4	4	4	4	4	4	3	4	4	4	4	4	4	4	4	4	4	4	4	4	4	4
A	1	29	3	1	4	3	4	2	4	3	4	3	4	4	4	4	4	4	4	4	4	2	4	4	4	4	3	3	4	4	2	4	3	3	4	2	4	4	4	4	4	4	4	4	4	4	4	4	4
A	2	26	3	1	2	4	4	5	3	4	4	4	4	4	4	4	4	3	3	4	3	2	3	3	3	3	4	4	3	4	2	4	4	2	3	2	4	4	4	4	3	4	3	3	4	2	4	4	2
A	2	42	2	1	5	3	5	2	5	5	5	5	5	2	2	4	4	4	4	2	4	2	3	4	4	4	4	4	4	4	2	3	2	2	4	2	4	4	4	4	4	4	4	4	4	4	4	4	2
A	1	21	3	1	5	5	4	4	5	4	5	4	4	4	5	4	5	4	5	4	5	2	4	4	3	5	3	3	4	5	2	4	4	2	4	2	4	4	5	5	4	4	4	4	4	5	5	4	4
A	1	23	3	1	5	5	4	4	4	4	5	4	5	4	4	4	5	5	5	5	5	2	4	4	4	5	4	4	4	4	2	4	2	3	4	2	5	5	4	4	5	5	4	4	4	4	5	5	4
A	1	26	2	1	4	4	4	5	2	3	4	4	5	5	5	4	5	5	5	4	5	3	4	4	4	4	3	3	4	4	2	3	4	2	4	4	4	4	4	5	3	3	4	4	4	4	3	4	2
A	2	28	2	1	4	4	3	4	3	3	4	3	3	4	4	3	4	4	4	3	3	3	3	3	3	3	3	3	3	4	2	3	4	3	3	2	4	4	4	4	3	3	3	4	4	4	4	3	4
A	2	46	3	1	5	4	4	3	2	4	4	4	4	4	4	4	4	4	4	4	4	2	4	3	4	4	3	4	4	5	2	3	3	4	4	2	4	4	4	4	4	3	4	3	4	4	4	4	4
A	1	24	3	1	5	4	4	5	3	3	5	4	4	5	5	3	4	4	4	3	4	3	4	4	3	4	4	4	4	4	3	3	4	4	3	2	4	4	3	4	4	4	4	4	4	3	5	4	4
A	1	24	4	1	5	4	3	3	2	3	5	4	4	4	5	4	4	4	4	3	5	2	4	3	3	4	4	4	2	4	2	4	3	4	4	2	5	5	5	5	4	4	4	4	4	5	4	4	4
A	1	19	2	1	5	5	5	4	5	5	5	5	5	4	5	5	5	5	4	3	4	1	5	5	5	5	4	4	2	4	2	4	4	2	4	1	3	4	4	4	4	4	4	4	4	4	4	4	2
A	1	33	2	7	4	4	4	4	2	4	4	4	4	4	4	3	5	5	4	4	5	2	4	4	4	4	4	4	4	4	2	4	4	2	4	2	4	5	5	5	4	3	4	4	4	4	4	4	3
A	1	30	4	4	5	4	5	5	5	5	5	5	5	5	5	5	5	5	5	5	5	4	4	5	5	5	5	5	5	5	4	5	5	4	5	5	5	5	5	5	5	4	5	4	5	5	4	5	4
A	1	54	2	4	4	4	3	4	2	4	4	2	4	4	4	4	4	4	2	2	4	2	4	4	3	2	4	4	5	4	2	4	4	2	4	2	4	4	4	4	4	3	4	3	4	4	4	4	2
A	1	38	1	8	5	2	4	5	2	5	5	2	4	5	5	5	5	5	3	3	5	4	4	3	3	3	3	3	4	2	4	3	5	4	4	4	5	5	4	5	4	3	4	2	4	2	3	3	2
A	1	55	3	1	5	4	2	4	2	3	4	3	4	3	4	4	4	4	2	3	4	2	2	4	3	2	3	3	3	3	2	3	3	2	4	2	4	5	5	4	5	3	3	1	3	2	5	4	5
A	1	40	2	6	4	4	4	4	2	4	4	4	4	4	5	4	4	4	4	4	4	2	4	4	3	4	4	4	4	3	2	4	4	2	4	2	4	5	3	4	3	3	4	4	4	4	4	4	4
A	1	50	3	12	4	4	4	4	2	4	4	4	4	2	4	4	4	4	4	4	4	3	4	3	3	4	4	4	4	4	3	4	3	2	4	2	4	4	4	4	4	4	4	4	4	5	4	4	4
A	1	22	3	1	4	4	4	3	2	4	4	4	4	3	4	4	5	4	4	3	3	2	4	3	3	4	3	2	4	3	2	3	4	4	4	2	4	4	3	4	5	3	3	3	3	2	4	3	2
A	1	20	3	1	4	4	4	3	3	4	5	4	4	4	4	4	5	5	4	3	4	1	3	4	1	4	4	4	4	4	1	4	2	2	4	3	4	4	4	4	5	4	4	3	4	4	4	4	3
A	1	30	3	1	4	2	4	1	2	4	4	3	4	2	4	4	4	4	4	4	5	2	4	4	3	4	4	3	4	4	2	4	2	2	4	2	4	4	4	4	4	4	4	4	4	4	4	4	4
A	1	35	3	1	5	5	5	4	4	4	5	4	4	4	5	5	5	5	3	4	5	4	4	4	4	3	3	4	5	5	4	4	4	4	4	4	5	5	5	4	4	4	4	3	4	4	4	4	4
A	1	46	3	6	4	2	4	4	2	4	5	4	4	4	5	5	5	5	4	4	5	2	4	4	4	4	4	4	4	4	2	4	4	4	5	2	5	5	5	5	4	3	4	4	4	5	4	4	4
A	1	43	2	1	5	5	5	4	5	5	4	4	4	2	4	5	4	1	4	4	4	4	4	4	4	4	4	4	4	4	4	4	4	4	4	4	4	4	4	4	4	4	4	4	4	4	4	4	4
A	1	25	3	1	5	5	5	4	5	3	4	5	5	5	5	3	5	5	3	3	5	3	4	4	4	3	3	3	4	4	4	4	4	3	4	4	5	4	4	4	4	4	4	4	4	4	5	3	4
A	1	49	2	1	5	5	5	1	5	5	5	5	5	5	5	5	5	5	5	5	5	5	4	3	5	5	5	5	5	5	4	5	5	4	5	4	5	5	5	5	5	5	5	3	5	5	4	5	4
A	1	19	3	1	4	4	4	4	4	4	5	4	4	5	5	4	5	5	4	4	4	1	4	4	4	4	4	4	3	4	2	4	4	4	4	2	4	4	4	4	4	4	4	4	4	4	4	4	5
A	2	25	1	1	4	4	4	5	4	4	4	4	4	4	4	4	5	5	4	4	4	4	4	4	4	4	4	4	4	4	4	4	4	3	4	4	4	4	4	4	4	4	4	3	4	4	4	5	4
A	1	42	2	8	4	4	3	4	4	4	4	4	4	4	4	4	4	4	4	4	4	2	4	4	4	4	5	4	4	5	2	4	2	4	4	1	4	5	5	5	4	4	4	4	4	5	4	4	3
A	1	40	3	9	4	4	4	2	4	3	4	4	4	4	4	4	4	4	4	4	4	2	4	4	4	4	4	4	3	4	2	3	3	3	4	1	4	4	4	4	5	4	4	3	4	2	4	3	3
A	2	25	4	1	5	5	4	5	2	4	4	4	4	5	5	5	5	5	5	4	5	1	5	4	3	4	3	4	5	5	2	4	3	4	5	1	5	5	5	5	5	5	4	4	4	5	5	4	5
A	1	34	3	5	5	4	4	4	2	3	5	4	3	5	5	5	5	4	4	2	5	2	4	4	3	4	3	3	3	4	2	3	2	2	4	1	4	4	4	4	3	4	4	2	4	4	5	4	5
A	2	22	3	1	5	5	5	5	3	5	5	5	5	5	5	5	5	5	3	5	5	4	5	4	4	4	4	5	5	5	4	4	4	4	4	3	4	5	5	5	4	5	5	5	5	5	5	5	5
A	2	24	3	4	5	3	4	2	1	3	2	4	4	4	3	3	3	2	4	4	3	2	3	3	3	3	4	3	3	3	2	3	3	2	3	3	4	4	4	4	3	5	3	4	3	3	4	3	4
A	1	31	2	6	5	5	5	5	5	4	5	4	5	4	5	5	5	5	2	2	4	2	4	4	4	4	4	4	4	4	2	3	3	1	5	3	5	4	3	5	1	3	4	4	4	4	3	4	2
A	1	24	3	3	4	5	3	5	3	3	4	4	3	4	3	3	5	5	5	4	4	1	3	2	3	3	3	4	4	4	2	3	4	3	4	3	4	4	4	4	4	4	4	3	4	4	4	3	3
A	2	34	2	9	4	4	3	3	2	2	5	3	4	2	4	3	4	4	4	4	4	3	3	3	3	4	4	4	3	4	3	4	4	3	4	4	4	4	4	4	3	3	3	2	3	4	4	4	2
A	2	51	3	9	4	3	3	4	5	4	4	4	4	4	4	4	4	4	4	3	4	3	3	4	4	4	4	4	4	4	3	4	4	3	4	4	4	4	4	4	4	4	4	4	4	4	4	3	4
A	2	55	2	3	5	5	5	4	4	4	5	4	4	4	4	4	4	5	4	4	4	2	4	4	4	4	4	4	4	4	2	4	4	2	4	2	4	4	4	4	4	4	4	4	4	4	4	4	4
A	1	50	4	12	4	4	4	3	2	3	4	4	4	3	4	4	4	4	2	2	3	3	3	3	3	3	4	3	4	4	2	3	2	2	3	2	4	4	4	4	4	4	4	4	4	4	4	3	4
A	1	39	3	13	4	5	3	5	4	4	5	4	4	4	1	4	5	5	5	3	4	2	4	4	3	4	5	4	4	4	2	3	4	4	4	2	4	4	4	5	4	3	4	3	4	4	4	4	4
A	2	32	3	6	2	4	4	2	4	2	4	4	4	2	5	4	4	4	4	2	4	4	4	2	2	4	4	4	4	2	4	3	4	2	3	4	4	4	4	4	3	3	4	2	3	4	4	4	4
A	2	29	3	5	4	4	2	2	2	4	2	4	4	5	4	4	5	4	2	4	5	5	4	4	4	4	4	4	4	4	4	4	4	2	4	2	4	4	4	4	4	4	4	4	4	4	4	4	4
A	2	50	2	8	3	4	4	5	5	4	5	4	5	5	5	5	5	5	4	4	5	2	4	4	4	4	4	4	5	4	2	4	2	4	4	2	5	5	5	4	4	4	4	4	4	4	4	5	5
A	2	28	3	1	4	5	4	4	4	4	3	4	5	1	3	5	5	5	3	4	4	2	4	4	4	3	3	4	3	4	2	4	4	3	4	5	3	4	4	4	4	4	4	4	4	5	5	4	4
A	1	42	3	1	4	4	3	5	5	4	4	4	4	4	4	4	4	4	4	4	4	4	4	4	4	4	4	4	4	4	4	3	3	3	4	3	4	4	4	4	4	4	4	4	4	4	4	4	4
A	2	36	1	1	4	4	4	4	4	4	4	4	4	4	4	4	4	4	4	4	4	4	4	4	4	4	4	4	4	4	4	4	4	4	4	2	4	4	4	4	4	4	4	4	4	4	4	4	4
A	1	38	3	7	4	4	4	2	2	3	4	4	3	3	4	3	4	4	4	4	4	1	3	3	4	4	4	4	4	4	4	3	4	1	4	4	4	4	4	4	5	4	4	3	4	3	5	4	1
A	2	42	3	10	4	3	3	5	3	4	4	4	4	5	4	4	4	4	4	4	4	3	4	4	4	3	3	3	4	4	2	3	4	2	4	2	4	4	4	4	4	3	4	3	4	4	4	4	3
A	1	32	4	10	4	4	3	3	4	3	4	3	4	4	3	4	4	4	4	4	3	2	3	3	4	4	3	4	2	4	3	4	3	2	4	2	4	4	4	4	3	4	4	3	4	4	4	4	4
A	2	31	3	9	5	5	4	5	4	3	5	4	4	5	5	5	5	5	4	3	5	2	3	3	3	4	4	4	5	3	2	3	3	2	3	4	4	5	4	5	4	3	4	2	4	5	4	5	2
A	2	38	2	6	5	5	5	1	2	5	4	4	4	4	4	4	4	4	4	4	4	3	4	4	4	3	4	4	4	4	3	4	2	3	4	2	4	4	4	4	4	4	4	4	4	4	4	4	3
A	2	30	3	10	4	2	2	3	3	2	4	2	4	4	4	4	4	4	4	4	4	1	3	4	2	2	4	4	4	3	1	3	2	4	3	2	4	4	4	4	4	4	4	3	4	3	4	4	3
A	2	60	3	10	4	4	4	3	2	3	4	3	4	4	4	4	4	4	4	4	4	3	2	3	3	4	4	4	4	4	2	4	3	2	4	2	4	4	4	4	4	4	4	4	4	4	4	4	4
A	2	28	3	5	5	4	1	2	1	3	4	4	3	4	4	4	4	5	4	3	4	1	3	3	4	3	5	3	4	4	1	4	1	2	3	1	5	3	2	5	4	5	4	4	4	5	3	3	1
A	2	21	3	1	5	5	5	2	1	5	5	5	5	5	5	5	5	5	4	5	3	1	5	4	5	2	3	4	4	4	1	4	1	1	4	1	5	5	5	5	5	5	5	5	4	5	5	5	5
A	2	33	3	9	5	5	3	3	2	2	5	5	4	5	5	5	5	5	4	4	5	1	5	4	3	5	3	3	5	5	2	4	2	3	5	2	5	5	5	5	5	4	5	5	5	5	3	4	4
A	1	26	3	2	4	4	4	4	4	2	4	4	4	4	4	4	4	4	4	3	4	1	2	4	3	4	4	4	4	4	2	4	2	3	4	2	4	4	4	4	4	3	4	4	4	4	4	4	4
A	1	27	3	1	5	2	2	2	2	4	5	5	5	4	4	5	5	4	4	4	4	1	4	4	3	3	4	4	4	4	3	4	2	2	4	1	5	5	5	5	5	4	4	3	4	4	5	4	2
A	2	31	3	1	5	5	4	1	4	4	4	4	5	5	4	5	5	2	4	4	5	2	4	4	4	4	5	5	4	5	2	5	4	4	4	3	5	3	4	5	5	4	4	4	4	5	5	5	5
A	2	27	3	6	5	4	3	5	4	4	4	4	4	4	5	4	4	5	5	4	5	4	4	4	4	4	4	4	4	4	4	4	4	3	4	4	5	5	4	4	4	4	4	4	4	5	4	4	4
A	1	36	4	12	4	5	4	4	5	5	5	4	4	5	5	5	5	5	5	3	5	2	5	5	5	5	4	5	5	5	5	4	4	4	5	4	4	4	5	5	5	3	5	4	4	5	4	5	3
A	1	45	3	6	4	4	3	2	4	4	4	4	5	5	5	4	5	5	4	1	4	1	4	2	3	4	4	4	3	4	1	4	1	2	2	2	4	3	4	5	3	2	4	3	4	5	3	4	2
A	1	38	3	3	5	4	4	5	5	5	5	4	5	5	5	4	5	5	4	2	4	1	5	5	4	4	4	4	5	4	2	4	2	4	3	2	5	5	5	5	5	5	5	5	5	5	5	5	5
A	2	46	4	1	4	5	5	4	3	5	5	5	5	1	5	5	5	5	4	4	5	1	5	5	5	5	5	5	5	5	1	3	1	1	5	1	5	5	5	5	5	5	5	5	5	5	5	5	5
A	2	32	4	1	4	3	5	4	3	4	5	5	5	5	5	5	5	4	3	4	4	1	4	4	4	3	4	4	4	5	2	3	3	3	3	2	5	5	5	4	3	4	4	2	4	5	3	5	3
A	2	24	3	4	5	4	4	2	4	3	4	3	4	5	4	4	5	4	2	4	4	4	4	4	3	3	4	4	4	3	3	3	2	4	4	2	4	5	4	5	4	4	4	3	4	4	5	4	4
A	2	41	2	1	4	2	4	5	2	5	4	4	4	5	5	5	5	1	4	5	5	4	5	5	5	4	4	5	5	5	5	4	5	3	5	5	5	4	4	4	5	5	5	3	4	4	5	5	5
A	2	45	2	1	5	5	5	5	5	4	5	4	4	5	5	5	5	5	4	4	5	4	4	4	4	4	4	4	4	4	4	4	5	4	4	5	5	5	5	5	4	4	4	4	5	4	4	4	4
A	2	36	3	2	4	4	4	3	2	2	4	3	3	2	4	3	4	4	3	2	3	2	4	3	3	2	3	3	3	4	2	3	2	3	4	2	4	4	4	4	4	4	4	3	3	4	4	3	4
A	2	38	3	8	4	5	4	5	3	4	5	4	4	5	5	4	5	5	3	2	4	2	4	3	4	4	4	4	4	4	3	4	3	4	3	2	4	4	4	4	4	4	4	3	4	4	5	4	4
A	2	43	3	9	4	4	4	4	4	4	4	4	3	4	4	4	4	4	4	5	4	2	4	3	3	2	5	4	5	4	4	4	4	2	4	4	4	3	4	4	3	4	3	4	4	4	5	4	4
A	2	20	2	1	5	5	4	5	2	3	4	4	4	4	4	4	5	5	3	4	5	3	4	4	4	3	3	4	4	5	2	4	3	3	4	3	4	4	4	4	4	3	4	3	4	5	4	4	4
A	1	33	3	7	4	4	4	4	4	3	4	4	4	5	5	4	4	4	4	4	4	2	4	4	3	4	4	4	4	4	4	4	3	4	4	2	4	3	4	4	4	4	4	2	2	4	4	4	2
A	1	32	3	1	4	4	4	4	3	4	5	4	4	4	5	5	5	5	4	4	5	4	4	4	4	4	4	4	5	5	4	4	4	4	4	4	5	4	4	4	5	5	4	2	4	4	5	4	3
A	1	27	4	1	5	2	2	4	1	3	5	3	4	4	5	5	5	5	5	3	5	1	3	4	3	5	2	2	5	4	1	4	1	4	3	2	5	4	4	5	5	4	5	3	4	5	5	5	5
A	2	38	3	10	4	3	2	4	3	3	3	1	3	3	2	3	4	5	3	1	3	1	2	3	4	4	4	3	3	3	1	3	1	2	3	1	4	3	3	4	4	2	3	3	4	3	5	3	2
A	2	23	4	1	5	4	3	4	4	4	5	3	4	4	3	4	4	5	4	4	4	4	3	3	4	4	3	4	4	4	2	3	2	4	4	1	4	5	4	4	4	4	4	4	4	4	5	3	4
A	2	49	2	1	5	4	5	5	3	5	5	5	4	5	5	5	5	5	5	5	5	2	5	5	5	5	4	4	5	5	2	5	3	3	5	3	5	5	5	5	5	5	5	5	4	5	5	5	5
A	1	36	2	4	4	4	4	3	4	2	5	3	3	4	4	2	4	4	4	2	2	1	2	2	4	2	4	2	2	4	2	3	2	2	2	1	4	3	4	5	2	4	4	2	4	4	4	3	2
A	1	24	3	1	4	4	3	4	3	3	4	4	4	3	4	4	4	5	4	4	4	3	4	3	4	3	4	4	4	4	3	4	2	4	4	2	4	4	4	4	4	4	4	3	4	4	5	4	4
A	2	22	3	2	5	4	4	4	4	3	5	4	4	4	5	4	5	4	4	3	4	2	3	4	3	2	2	2	4	3	2	4	4	4	3	4	5	4	4	4	4	3	4	2	4	5	5	4	4
A	2	42	3	6	4	4	4	5	2	3	5	3	4	5	5	4	4	4	2	4	3	3	4	3	3	2	4	3	4	4	4	4	4	4	3	4	4	3	4	4	4	3	3	4	4	2	4	3	2
A	2	22	3	2	5	4	4	3	5	5	5	5	4	5	4	4	5	3	5	2	4	3	3	4	3	3	4	4	3	4	3	4	3	3	3	3	4	4	4	4	4	4	4	4	4	4	5	4	3
A	2	20	3	1	5	5	5	2	4	4	5	5	4	5	4	5	4	5	5	4	5	4	4	5	4	5	5	4	5	4	4	4	4	3	4	4	4	5	4	4	4	4	5	4	5	3	4	4	4
A	2	22	2	2	5	5	4	3	2	2	5	3	3	4	4	4	4	2	4	3	3	4	3	2	3	2	3	3	2	4	4	3	4	3	3	1	4	4	4	4	4	4	4	3	4	5	5	3	4
A	2	27	3	4	5	4	4	2	5	3	4	3	4	4	1	3	3	4	2	2	4	3	3	1	3	1	4	4	1	2	4	2	3	2	1	1	4	4	4	4	4	3	4	3	3	2	4	2	3
A	2	27	3	8	5	5	1	3	4	1	5	1	1	2	1	1	5	4	4	1	1	1	1	1	1	1	3	1	1	1	1	5	3	3	1	1	5	3	4	5	3	1	1	4	4	4	3	4	2
A	2	23	3	3	5	5	4	4	2	4	3	4	4	4	4	3	4	3	4	2	4	1	4	4	3	2	3	3	4	4	2	3	3	1	4	2	4	4	4	4	4	4	4	3	4	3	5	4	5
A	2	30	2	4	4	3	3	3	2	2	3	3	2	3	3	3	4	4	2	2	3	2	3	3	3	3	3	3	3	4	2	3	3	3	3	2	4	3	3	4	3	3	3	2	2	3	4	3	4
A	2	38	2	9	4	4	4	5	3	4	5	4	4	4	4	4	5	5	4	4	3	3	4	2	3	4	4	4	3	4	4	3	4	2	3	2	4	4	4	4	3	4	4	3	3	2	4	4	4
A	2	32	4	5	5	4	4	4	4	4	4	3	4	4	4	4	5	4	4	2	4	3	4	4	4	3	4	3	4	4	3	4	3	2	4	3	4	4	4	4	4	4	4	3	4	4	4	4	4
A	1	30	3	2	4	4	4	5	3	3	4	4	5	5	5	3	1	5	2	4	5	5	5	4	3	2	5	5	5	5	5	4	4	4	4	3	4	4	4	4	4	4	4	4	4	4	5	4	5
A	1	30	4	1	5	4	3	4	3	4	5	4	4	5	5	4	4	5	5	4	4	4	4	3	3	3	4	4	4	5	4	4	4	4	4	2	4	3	4	4	3	4	4	3	4	4	3	3	4
A	2	28	3	1	4	4	4	4	3	4	5	4	5	4	5	4	5	5	5	2	5	5	5	5	4	2	2	3	5	4	3	1	4	5	3	5	5	5	5	5	4	3	4	3	1	4	4	4	4
A	2	36	3	6	5	3	1	5	2	2	4	2	4	4	4	4	5	5	3	1	4	1	4	4	3	2	4	3	4	2	1	3	2	1	3	2	4	4	4	4	5	4	4	4	4	4	5	4	4
A	2	32	3	6	4	4	4	5	5	2	5	5	4	4	5	5	5	5	4	4	5	4	4	3	4	4	4	4	5	4	4	4	4	4	4	2	4	4	4	4	4	4	4	4	4	4	4	4	3
A	2	41	3	3	5	5	5	4	4	3	5	4	4	4	4	4	4	4	4	2	4	3	3	3	4	3	4	4	4	4	3	4	3	4	4	3	4	4	4	4	4	3	4	3	4	4	4	5	4
A	2	55	2	5	5	5	2	5	1	1	5	5	5	5	5	5	5	5	5	1	5	5	3	5	5	1	5	5	5	5	5	5	5	1	5	5	5	5	5	5	5	5	5	5	5	5	5	5	5
A	2	39	3	10	5	5	4	4	4	4	5	5	5	5	5	5	5	5	4	2	4	1	3	3	4	4	5	5	3	3	2	4	3	4	3	2	5	3	4	5	4	4	5	4	5	5	5	4	5
A	2	40	3	10	5	5	4	5	4	4	5	4	4	4	5	5	5	5	4	4	5	4	4	4	4	4	4	4	4	5	4	4	4	4	4	4	4	4	4	4	4	4	4	2	4	4	4	4	4
A	2	39	3	9	4	2	2	4	4	3	4	2	3	4	4	4	4	4	2	2	4	2	3	3	3	2	3	2	4	3	2	3	4	2	2	4	4	4	4	4	4	4	4	3	4	4	4	3	4
A	1	38	3	8	4	2	4	4	4	4	4	4	4	4	4	4	5	5	1	4	4	2	3	4	4	4	4	4	4	4	3	4	2	3	4	2	4	4	4	4	4	3	4	4	4	4	3	4	3
A	2	33	2	2	5	5	5	1	5	5	5	5	5	3	4	5	5	4	4	2	5	1	3	4	3	3	5	4	3	4	1	3	2	2	5	2	4	5	4	4	5	4	4	3	4	3	5	4	3
A	2	27	3	4	5	4	4	3	2	3	5	3	4	4	5	5	4	5	4	4	5	4	3	4	4	3	4	4	5	5	4	4	5	4	3	4	4	4	4	4	5	5	4	4	4	4	5	4	5
A	2	34	3	3	5	5	5	5	4	3	4	4	4	5	5	5	5	5	4	3	4	2	3	3	3	4	3	3	4	5	2	4	4	2	4	4	5	5	4	4	5	4	4	3	4	4	4	5	4
A	2	43	3	9	4	4	4	3	4	4	4	4	4	4	4	4	4	4	4	4	4	2	4	4	4	4	4	4	4	4	2	4	4	2	4	1	4	4	4	4	4	4	4	5	4	4	4	4	4
A	2	34	3	9	4	4	4	4	4	4	4	3	4	4	4	4	4	4	3	3	4	2	4	3	3	3	4	4	4	4	3	3	4	4	3	3	4	3	4	4	3	4	4	3	4	4	4	4	3
A	2	28	4	6	5	4	4	4	4	4	4	4	4	4	4	4	4	4	4	2	4	3	4	4	3	4	4	4	4	4	4	4	4	4	4	4	4	4	4	4	4	4	4	4	4	4	4	4	4
A	2	35	3	4	4	3	4	2	2	3	4	4	4	4	2	3	4	4	4	3	2	3	2	2	3	2	3	3	2	4	3	3	4	3	2	4	4	4	4	4	3	3	3	3	3	4	4	4	3
A	2	27	2	7	5	5	4	4	2	4	5	4	4	4	4	4	4	4	4	4	4	2	4	4	4	4	4	4	4	4	3	4	4	2	4	4	4	4	4	4	4	4	4	4	4	4	4	4	3
A	2	40	2	10	5	1	1	2	2	2	5	5	5	2	4	3	5	5	3	1	3	1	1	3	3	4	4	4	1	5	1	5	2	1	3	1	5	5	5	5	3	5	5	3	5	4	5	4	1
A	2	21	3	1	5	5	4	4	5	4	4	4	5	5	5	5	5	5	5	5	5	4	5	4	4	5	3	4	5	4	4	4	4	2	4	3	4	4	4	4	4	2	4	4	5	4	4	4	2
A	2	24	3	2	5	5	4	4	5	4	5	4	5	5	5	5	5	5	5	5	5	4	5	4	5	5	4	4	4	4	4	4	4	2	4	3	4	4	4	5	4	2	4	5	5	5	4	5	5
A	2	34	2	11	5	4	4	5	5	4	5	4	4	5	5	5	5	5	4	5	5	5	5	5	5	5	5	5	1	4	5	5	4	4	4	5	1	5	4	5	5	4	5	5	5	5	5	5	3
A	2	27	3	2	4	4	4	4	2	2	4	3	4	4	4	4	4	4	3	2	4	2	2	3	3	4	3	3	2	4	2	4	3	2	4	2	4	4	4	4	4	4	4	4	4	4	4	4	4
A	2	33	3	6	4	4	2	4	1	1	5	3	3	2	4	4	4	5	4	1	4	1	3	3	3	4	3	4	2	3	1	1	2	1	4	3	5	3	4	4	5	4	3	1	3	2	4	3	4
A	1	26	3	4	5	5	5	5	4	4	4	4	5	5	5	5	5	4	4	4	5	2	4	4	4	4	4	4	4	4	3	4	2	2	4	2	4	5	5	5	4	3	4	4	4	5	5	4	3
A	2	38	3	12	5	4	1	3	2	3	5	3	4	4	4	3	4	2	4	2	3	2	2	2	3	3	4	3	3	3	2	3	4	4	2	2	4	3	4	4	4	3	3	3	4	4	4	4	3
A	2	34	3	0	3	4	3	4	3	5	5	5	5	2	5	4	5	5	4	3	4	3	4	4	3	3	3	3	3	4	4	4	4	2	4	4	4	3	5	5	4	4	4	2	4	4	4	4	4
A	2	37	3	8	5	5	4	2	3	3	4	4	4	4	2	4	4	2	3	4	3	2	2	3	4	4	5	4	3	4	1	4	2	3	4	2	4	4	4	4	4	4	4	4	4	4	4	4	4
A	2	49	2	30	5	5	5	3	4	4	5	4	5	5	5	5	5	5	4	3	4	4	4	4	4	4	4	4	5	4	4	4	4	4	4	4	4	4	4	5	5	4	4	4	4	4	4	4	4
A	1	29	3	9	4	4	4	3	1	1	5	1	1	3	4	4	4	1	3	3	4	1	4	3	3	4	4	3	2	4	2	3	3	4	4	2	4	4	4	4	4	4	4	3	4	4	4	3	3
A	1	31	3	4	5	5	4	4	5	3	5	4	4	4	4	4	5	4	4	3	4	1	4	4	3	4	4	4	4	4	1	4	2	2	3	2	4	3	4	4	4	4	4	4	4	4	4	4	4
A	1	32	4	10	4	4	3	4	4	3	5	2	4	5	5	2	4	5	4	3	5	1	4	3	4	4	4	4	4	4	1	4	2	2	3	2	4	3	4	4	5	3	4	4	4	4	5	4	4
A	2	36	3	10	5	5	5	4	5	4	5	3	5	5	5	5	5	5	5	4	5	1	3	4	4	4	5	5	4	5	2	5	3	3	5	3	5	5	5	5	5	5	5	4	5	5	5	5	5
A	2	38	4	8	4	4	4	2	4	4	3	3	3	4	5	3	4	5	2	3	3	4	3	3	3	1	3	4	3	4	1	3	1	2	3	2	4	3	4	4	5	5	3	1	4	5	4	3	5
A	2	24	3	1	5	5	3	5	3	5	5	3	5	5	5	5	5	5	3	5	5	3	5	4	3	3	5	5	3	4	3	5	3	2	3	2	4	4	4	5	4	3	4	3	5	4	3	4	2
A	2	23	4	3	5	5	4	4	4	3	4	5	4	5	5	4	4	4	3	5	4	3	4	4	4	4	4	4	4	4	4	4	3	4	4	3	4	4	4	4	4	4	4	4	4	4	4	4	3
A	2	44	3	9	4	4	4	4	4	4	4	4	4	5	5	4	4	4	4	4	5	4	4	4	3	4	4	4	5	4	3	4	4	2	3	4	5	4	4	5	5	4	4	4	4	4	4	4	4
A	1	36	2	1	4	4	4	5	4	4	5	4	4	2	5	4	5	5	4	4	5	3	4	4	4	3	4	4	5	5	4	4	3	4	4	4	4	4	4	4	4	4	4	4	4	4	4	4	4
A	2	29	3	9	5	4	2	2	4	3	4	5	5	5	5	4	3	4	4	3	5	2	4	4	4	3	5	5	4	5	2	3	3	3	3	4	4	5	5	5	5	5	4	4	4	5	4	5	4
A	2	29	4	1	4	4	3	4	4	4	4	4	4	5	5	4	4	4	4	4	5	3	4	4	4	4	4	4	4	5	3	4	3	3	4	4	4	4	4	4	4	3	4	3	4	4	4	4	3
A	2	29	4	1	5	4	3	5	1	4	5	4	5	5	5	4	5	5	3	3	5	4	4	4	3	4	3	3	4	5	4	3	4	3	4	4	5	5	5	5	5	5	5	4	4	5	4	5	4
A	2	26	3	5	5	4	3	4	5	4	5	4	4	5	5	5	4	5	2	4	5	4	4	5	4	4	4	5	4	5	2	3	4	4	4	4	5	4	4	5	5	4	4	4	4	4	4	5	4
A	2	41	3	5	4	4	4	2	4	2	4	4	4	5	4	5	5	5	2	4	5	2	4	4	4	4	4	4	4	3	2	3	4	4	4	4	4	4	4	4	4	3	4	1	4	4	4	4	5
A	2	26	4	1	5	4	2	2	1	2	5	1	5	5	5	4	4	5	2	4	5	2	3	4	4	1	4	3	4	4	2	4	3	3	4	4	3	4	4	5	4	5	4	2	4	4	4	5	4
A	2	51	2	3	4	4	2	4	2	3	4	4	4	3	4	4	4	4	4	3	4	4	4	4	4	4	4	4	4	4	4	4	4	4	4	4	4	4	4	4	4	4	4	4	4	4	5	4	4
A	2	27	2	6	4	4	2	4	2	2	5	4	4	4	4	4	4	4	4	2	4	4	4	4	4	4	4	4	4	3	4	3	4	3	4	4	4	4	4	4	4	4	4	2	4	4	5	4	4
A	2	36	2	3	5	5	5	5	5	4	4	5	5	5	5	5	5	5	4	5	5	4	5	5	5	5	5	4	5	4	4	4	4	2	5	5	5	4	2	5	5	5	5	4	5	5	5	4	5
A	2	20	3	1	5	4	2	3	3	3	4	4	3	4	3	4	5	4	3	4	4	2	4	4	3	3	3	4	3	4	3	4	2	3	4	2	5	4	5	4	5	5	4	5	4	5	4	3	3
A	2	29	4	1	4	2	3	4	2	1	4	1	3	4	5	5	1	5	4	3	5	4	4	4	4	3	3	3	5	4	4	3	4	1	5	2	5	5	4	1	3	3	1	1	4	1	4	3	3
A	2	19	2	1	4	4	4	4	4	4	5	3	4	5	4	4	4	4	4	3	5	4	4	4	3	4	4	4	4	4	3	4	4	2	4	4	4	4	4	4	4	4	4	3	4	4	4	4	3
A	2	21	3	1	5	4	4	4	3	4	5	4	4	4	4	4	4	4	4	4	4	2	4	4	4	4	4	4	3	4	2	4	2	2	4	2	4	4	4	4	5	5	4	4	4	4	5	4	5
A	2	57	3	5	5	4	4	5	4	4	4	4	4	5	5	5	5	5	4	4	5	4	4	4	4	4	4	4	5	4	4	4	3	3	4	4	4	4	4	4	4	4	4	4	4	4	4	4	5
A	2	24	3	1	4	4	3	4	3	4	4	4	4	4	4	4	4	4	3	3	4	2	4	4	3	2	4	3	4	4	2	4	3	2	4	2	4	3	4	4	4	4	4	4	4	4	4	4	4
A	2	35	3	10	5	5	4	5	4	4	4	4	4	4	4	4	5	5	4	2	4	1	3	4	3	4	4	4	4	4	1	3	4	2	4	4	4	4	4	4	4	2	4	2	4	4	5	4	4
A	2	20	3	1	5	5	4	3	3	4	4	5	3	4	4	4	5	3	4	3	3	3	3	3	4	3	3	4	2	5	2	4	2	4	3	2	5	3	4	5	4	4	4	4	4	5	3	5	3
A	2	26	3	5	5	5	1	2	2	3	4	3	4	4	4	4	4	5	3	3	5	1	4	5	3	4	4	4	4	4	2	3	4	1	4	4	4	4	4	4	4	3	3	3	4	4	3	3	4
A	2	30	3	10	5	5	4	3	5	4	4	4	5	5	5	5	5	5	3	2	5	1	4	4	4	1	5	4	5	1	2	3	3	4	4	1	5	5	5	5	4	4	4	3	3	4	4	5	4
A	2	21	3	1	5	5	4	3	4	4	4	4	4	5	5	5	5	5	4	5	5	4	5	5	5	5	4	5	5	5	4	5	3	4	5	4	4	5	5	5	5	5	5	5	5	5	4	4	5
A	2	23	2	1	4	4	4	4	2	3	4	2	3	5	5	5	5	5	2	3	5	3	3	5	3	4	5	4	5	4	5	4	4	4	5	4	4	3	4	5	5	5	5	3	5	5	5	5	5
A	1	36	3	13	5	5	3	2	2	3	4	3	4	3	4	4	2	2	4	3	3	1	2	3	3	3	4	4	2	3	1	3	1	2	3	1	2	3	4	4	3	3	4	2	4	4	4	3	3
A	2	26	3	2	4	4	3	4	3	4	4	4	4	3	4	4	3	4	3	4	3	1	4	3	3	5	4	4	3	4	1	3	2	2	3	4	4	4	3	4	3	3	4	3	4	4	5	3	4
A	1	25	2	1	5	4	3	5	2	4	5	5	3	4	4	4	5	4	4	4	5	1	4	4	3	2	3	3	4	4	1	3	5	2	5	1	4	4	4	4	5	4	3	4	4	3	3	2	5
A	1	44	2	10	4	4	4	2	2	3	4	3	4	2	3	4	5	4	4	3	4	1	3	4	3	2	3	4	2	4	3	2	3	2	4	2	4	4	4	3	4	4	3	3	4	3	4	3	3
A	1	51	3	10	4	4	2	5	4	3	5	3	5	3	5	5	5	5	5	4	5	2	4	4	3	3	5	5	5	5	2	5	2	2	4	2	4	4	4	5	3	3	5	2	3	4	4	4	5
A	1	50	3	11	4	4	4	3	2	3	4	4	4	4	5	5	5	5	5	3	5	2	4	4	4	5	5	5	3	4	2	4	4	4	4	2	4	4	4	4	5	4	4	4	5	5	5	4	3
A	1	24	3	3	4	4	3	2	3	2	4	3	4	2	3	4	4	3	3	4	3	2	4	4	4	3	4	3	2	4	2	3	2	3	4	4	4	4	3	4	4	3	3	3	4	4	4	3	4
A	1	54	3	13	4	4	3	2	4	3	5	4	4	4	4	4	4	4	4	4	4	2	4	4	4	4	4	4	4	3	3	3	3	2	4	2	4	4	4	4	4	4	4	3	4	4	4	4	3
A	2	3.5	3	7	4	4	5	5	5	5	5	5	4	4	5	5	5	5	5	4	5	1	4	4	2	5	5	4	5	4	1	4	4	3	5	4	5	5	5	5	5	4	4	2	4	4	5	4	4
A	2	29	3	7	5	4	3	2	1	1	4	3	3	5	5	4	4	5	4	4	4	1	4	2	3	2	4	4	2	4	1	4	1	1	4	2	3	4	4	5	4	3	4	4	4	4	5	4	1
A	1	54	3	15	5	2	5	2	1	3	4	4	5	5	5	5	4	4	1	2	4	1	4	3	3	1	3	4	4	4	2	5	1	1	5	1	5	3	4	4	4	3	4	2	3	4	4	4	3
A	1	46	4	8	5	5	4	4	2	3	4	3	4	2	3	4	5	4	3	2	3	4	4	3	3	2	4	4	2	3	2	3	3	1	4	1	4	3	4	4	4	3	3	4	3	4	4	4	2
A	1	49	3	15	4	4	4	2	1	3	4	3	4	3	4	4	4	4	4	3	4	1	4	4	3	3	4	4	2	4	3	4	4	2	3	2	1	3	4	4	4	4	4	3	4	4	4	4	4
A	1	20	1	1	3	4	4	4	2	4	4	3	3	4	4	4	4	4	1	3	3	1	4	3	3	3	3	3	2	4	1	3	1	2	3	1	4	4	4	4	1	5	4	3	4	3	5	4	2
A	2	25	1	1	4	2	3	4	2	2	4	2	3	2	4	4	4	4	2	2	4	2	4	4	4	3	3	3	4	2	2	3	2	2	4	2	3	4	4	4	4	3	4	4	4	4	4	3	4
A	1	45	3	10	4	4	4	5	3	4	4	4	4	4	4	4	4	4	4	4	4	2	4	4	3	2	4	4	3	4	1	4	1	1	3	4	4	4	4	4	4	4	4	4	4	4	3	3	3
A	2	20	3	1	5	2	3	5	3	3	3	4	3	3	4	4	4	2	3	4	4	1	4	3	3	3	3	3	4	4	1	4	3	2	3	3	4	4	4	4	4	3	4	3	4	4	4	3	4
A	2	21	1	1	5	5	4	2	2	3	3	4	3	2	3	2	4	2	2	1	2	1	4	2	2	2	2	3	2	2	3	2	1	1	2	2	3	1	4	4	2	4	3	1	4	4	4	3	3
A	1	35	3	11	4	4	2	2	3	3	4	3	4	4	3	4	4	4	4	3	3	2	4	4	3	2	4	4	3	4	3	3	4	4	4	2	4	3	3	4	4	4	4	4	4	2	4	4	4
A	2	19	2	1	4	2	3	4	3	3	5	4	4	5	5	3	5	5	4	3	4	2	3	4	4	4	4	3	4	4	2	4	2	2	4	2	4	4	5	3	4	2	3	4	3	4	4	3	4
A	1	38	3	10	4	4	3	3	4	2	4	2	3	4	3	3	4	4	2	3	4	1	4	3	3	2	4	3	3	4	1	4	3	3	4	2	2	4	4	4	3	3	4	3	4	4	4	3	4
A	1	38	3	8	5	5	5	5	5	4	5	4	5	1	5	5	5	5	4	5	4	1	4	4	4	4	4	4	5		1	4	1	2	5	1	5	5	4	5	5	2	5	3	4	4	4	5	4
A	1	42	3	9	5	2	4	3	3	3	4	2	4	4	4	4	4	4	4	4	4	2	4	3	3	4	4	4	4	4	2	3	3	2	3	2	3	4	4	4	3	4	4	4	4	4	4	4	3
A	1	53	3	12	4	4	2	2	2	2	4	2	3	3	3	3	5	5	4	3	2	1	3	2	2	4	4	4	2	3	2	4	3	1	3	1	4	3	3	4	3	3	3	2	3	4	4	2	3
A	1	20	3	1	4	4	4	4	2	3	4	3	3	4	4	4	4	4	1	3	4	1	3	3	3	3	3	3	2	4	3	4	3	2	3	1	5	4	3	2	2	4	3	1	4	2	4	4	4
A	1	46	3	11	3	4	3	2	2	3	4	4	4	3	4	4	4	4	3	4	4	2	4	3	4	3	5	5	3	4	4	3	4	2	3	2	1	4	4	4	4	3	4	2	4	3	4	4	4
A	1	50	3	11	3	5	3	5	4	3	4	3	2	3	5	4	5	5	5	1	3	5	4	4	5	4	5	4	4	1	4	3	4	2	4	1	3	3	5	5	5	5	5	4	4	2	5	4	3
A	1	37	3	12	5	4	4	2	3	3	4	4	4	4	5	4	4	5	4	2	4	1	3	4	3	4	3	3	4	4	3	4	4	1	4	1	3	3	3	4	4	4	4	2	3	4	5	4	4
A	1	20	1	1	4	5	4	3	4	3	4	4	3	4	4	5	4	2	2	3	4	3	4	4	3	3	3	3	4	4	3	3	4	4	4	4	4	4	4	4	4	4	4	3	4	4	4	4	4
A	1	40	3	10	4	4	4	2	3	3	4	4	4	3	4	2	4	4	2	2	4	4	2	1	3	3	4	4	3	4	4	4	3	4	3	2	4	5	4	4	3	2	4	3	4	2	5	5	5
A	1	54	3	13	4	4	4	4	2	4	4	4	4	5	4	4	4	4	4	3	4	3	4	4	4	4	4	4	4	4	3	4	3	3	3	3	4	4	4	4	4	4	4	3	4	3	4	4	4
A	2	20	3	0.5	5	5	5	1	5	5	5	5	5	1	1	5	1	1	5	5	1	1	5	1	5	5	5	5	5	4	3	5	5	3	4	2	5	5	4	4	4	4	5	3	3	3	4	3	3
A	1	34	3	11	3	5	5	4	3	4	4	4	4	5	5	5	5	5	3	5	5	1	4	4	4	4	4	5	2	4	1	4	2	4	4	1	2	4	4	4	4	4	4	3	2	1	5	5	3
A	1	43	2	1	4	3	4	5	4	3	5	3	4	5	4	5	5	5	3	3	5	2	2	3	3	2	3	3	2	4	2	3	3	2	4	1	4	4	4	4	3	2	3	3	4	4	3	3	2
A	1	31	3	7	3	4	3	4	3	2	4	3	4	4	4	4	5	4	4	2	4	4	4	4	3	4	3	4	4	4	4	3	4	2	4	4	4	3	3	4	4	3	4	2	4	4	4	4	4
A	1	29	4	7	3	4	3	3	3	3	5	2	3	2	4	4	5	5	4	3	4	2	4	3	3	2	4	3	2	3	4	3	3	2	2	2	3	3	4	4	4	3	4	3	4	2	4	2	4
A	1	19	1	1	5	5	3	4	4	3	4	4	3	4	5	4	4	4	3	4	4	3	4	4	3	3	3	4	4	4	3	4	4	4	3	2	4	4	4	4	4	5	4	2	3	4	4	3	4
A	1	47	3	14	4	5	4	2	5	5	4	3	4	5	5	5	2	4	4	4	4	1	4	4	3	4	4	4	4	4	2	3	4	2	4	2	4	4	4	4	3	3	4	3	3	4	4	4	2
A	1	31	3	6	3	2	4	4	4	3	4	3	2	4	2	4	5	4	2	4	4	2	4	4	4	4	5	4	4	4	4	3	4	2	4	4	4	3	4	5	4	4	4	2	4	4	4	3	3
A	2	21	2	1	5	4	4	4	2	4	4	3	3	4	4	2	4	4	3	3	4	4	4	3	3	2	4	3	4	4	4	4	4	3	3	3	4	4	4	4	4	4	4	4	4	4	4	3	4
A	1	48	3	10	4	4	4	4	4	4	4	4	4	4	4	4	4	2	3	4	3	2	4	3	4	2	4	4	2	2	2	3	4	3	2	4	4	4	4	4	2	4	4	3	4	4	4	3	4
A	1	23	3	1	5	4	3	4	3	4	4	4	5	4	5	5	5	5	5	5	5	3	3	4	3	3	3	4	4	4	4	4	4	4	4	4	4	4	4	4	4	4	4	3	4	5	5	5	4
A	1	44	3	14	5	2	4	2	2	4	4	4	4	4	5	4	4	4	4	3	4	4	3	4	4	2	4	4	4	4	2	4	4	4	4	4	3	4	4	4	4	4	4	4	4	4	4	4	3
A	2	29	3	3	5	5	5	3	4	3	3	3	4	5	4	4	2	4	3	3	2	3	3	3	3	3	4	4	3	4	3	3	4	2	4	2	2	4	4	4	4	3	4	3	4	4	4	3	3
A	2	38	2	6	4	4	4	4	3	3	4	3	4	4	4	4	4	4	3	3	3	4	4	3	3	4	4	4	4	4	4	3	4	4	4	3	4	4	4	4	3	4	4	3	4	4	4	4	3
A	1	23	4	1	4	4	4	4	3	4	4	4	4	3	4	4	4	4	3	3	3	2	4	3	3	3	3	3	3	4	2	3	4	2	4	2	2	3	4	2	2	2	2	2	3	4	4	2	3
A	2	23	2	1	5	4	3	5	3	3	5	3	3	3	3	3	5	5	3	3	3	3	3	3	3	3	3	3	3	3	3	3	3	3	3	2	4	3	3	3	3	3	3	4	4	4	4	3	3
A	1	40	3	9	4	4	4	4	3	4	5	3	3	4	4	4	5	5	2	4	4	1	4	3	4	4	5	5	4	4	1	4	1	2	5	1	3	5	5	5	4	4	4	3	4	5	5	5	4
A	1	32	3	1	5	4	4	4	3	4	4	3	3	3	2	4	5	5	3	3	4	1	2	3	3	4	3	3	5	4	1	3	1	1	4	1	5	4	4	5	3	3	4	3	3	1	4	3	3
A	2	27	3	6	5	5	4	3	5	3	4	4	4	4	4	4	3	5	2	2	4	3	3	2	3	4	3	3	3	2	3	3	5	2	3	4	4	4	4	4	4	3	3	4	3	4	4	4	2
A	2	33	4	5	4	4	4	5	5	3	4	3	4	4	5	5	5	5	3	3	5	4	5	4	4	5	4	4	4	5	4	4	4	4	4	4	4	4	4	4	4	4	4	4	4	4	4	5	5
A	2	23	3	3	5	5	5	5	5	5	5	5	5	5	5	5	5	5	5	5	5	2	5	5	5	5	4	5	5	5	2	5	4	4	5	4	5	5	5	5	5	5	5	4	5	5	5	5	5
A	1	30	2	8	3	4	3	2	1	4	5	1	3	3	4	4	5	4	4	1	1	1	3	2	3	2	3	3	2	3	1	3	2	1	3	1	1	3	3	4	3	3	4	3	4	2	3	2	2
A	2	45	2	3	5	4	4	4	4	4	4	4	5	4	4	4	4	4	4	3	4	2	4	4	4	4	3	3	4	4	1	4	3	4	4	3	4	4	4	4	4	4	4	3	4	4	4	4	5
A	1	42	3	9	5	5	4	4	5	2	4	2	4	4	4	3	4	4	4	2	3	1	3	3	3	3	4	4	1	4	1	3	2	4	3	1	4	4	4	5	4	3	4	3	4	4	4	2	3
A	1	40	4	14	5	4	4	3	4	4	4	3	3	3	2	4	5	5	4	3	3	1	3	3	4	4	3	3	3	3	1	4	3	2	4	1	3	3	4	4	3	3	4	3	5	4	5	3	3
A	2	30	3	6	4	5	3	4	1	3	5	4	4	5	4	4	4	4	5	3	4	1	3	3	4	4	5	5	4	3	2	3	4	3	4	3	2	4	4	4	4	3	4	3	4	4	5	4	4
A	2	47	3	1	5	3	5	5	5	5	5	3	5	5	5	5	5	5	4	4	5	2	4	5	5	4	4	5	5	4	3	5	3	2	5	3	5	5	5	5	5	5	5	5	5	5	5	5	5
A	2	20	2	1	4	4	4	4	3	4	4	4	4	4	4	4	4	4	4	4	4	2	4	4	4	4	3	3	3	5	2	4	4	4	3	4	4	4	4	4	3	3	3	4	3	4	4	4	2
A	1	40	2	1	5	5	4	5	4	4	5	5	4	4	4	4	4	4	4	3	4	3	4	4	4	3	4	4	4	4	4	4	4	3	3	2	4	4	4	5	4	4	4	3	4	4	5	3	3
A	1	22	3	1	3	4	3	5	4	2	5	1	3	3	5	3	5	5	2	4	3	1	2	3	3	3	3	3	4	4	2	3	4	4	3	4	5	3	4	4	4	3	4	4	2	3	4	3	4
A	1	24	3	1	4	4	3	4	3	2	4	4	4	4	2	4	4	2	3	5	3	1	2	1	3	2	3	4	1	2	1	3	1	1	1	2	3	3	3	4	1	4	3	2	3	4	5	4	4
A	1	28	3	8	4	4	4	3	4	4	3	2	5	3	5	4	4	4	2	3	2	1	2	3	4	4	4	4	3	3	1	4	2	3	3	2	1	4	3	4	3	2	3	2	4	2	3	4	2
A	2	56	3	6	4	4	2	4	1	4	4	3	1	2	4	4	4	4	3	2	4	1	2	3	3	1	4	4	2	4	1	3	3	3	4	3	3	4	4	4	4	4	3	3	3	4	4	5	3
A	1	47	3	8	4	4	4	5	4	4	4	3	4	3	4	4	4	5	4	4	4	2	3	4	4	4	4	4	4	4	2	4	3	4	4	2	4	5	4	5	4	4	5	4	5	4	4	4	4
A	1	25	3	3	4	4	3	4	4	3	4	4	3	4	4	4	4	4	4	5	4	2	4	3	2	4	4	4	2	4	1	3	2	3	4	2	5	4	4	5	3	3	4	3	4	3	5	4	3
A	1	29	3	1	4	5	4	4	2	4	5	4	5	4	5	4	5	4	4	4	4	2	4	4	4	3	3	3	3	4	2	3	4	2	4	2	4	4	3	4	4	4	4	4	4	4	4	4	4
A	1	48	3	1	5	5	4	4	4	4	4	4	4	4	4	4	4	4	4	4	4	1	4	4	4	3	4	4	4	4	2	4	2	2	4	2	4	4	4	4	4	3	4	4	4	4	4	4	2
A	1	47	2	10	4	4	3	1	5	4	4	4	5	5	5	5	5	5	4	4	4	4	4	4	4	4	4	4	4	5	4	4	4	4	4	4	4	4	4	4	4	4	4	3	4	4	4	4	4
A	1	43	3	9	4	4	3	5	2	4	5	4	4	5	5	5	5	5	4	4	5	1	4	3	4	2	4	4	5	4	2	3	3	2	4	2	4	4	4	4	3	4	4	3	4	4	4	4	3
A	2	20	3	1	4	4	3	5	2	4	5	4	4	5	5	5	5	5	4	4	5	1	4	3	4	2	3	3	5	4	2	3	3	2	4	2	4	4	4	4	3	4	4	3	4	4	5	4	3
A	2	60	2	10	4	4	4	4	4	3	4	4	4	4	4	4	4	4	4	3	4	4	2	3	4	4	3	4	4	4	4	4	4	4	3	4	4	4	4	4	4	4	4	3	4	4	4	4	4
A	1	47	2	8	4	4	4	4	4	3	5	3	3	3	5	4	4	5	4	4	3	1	2	3	4	4	4	4	2	2	2	4	4	4	4	2	4	3	4	4	2	4	3	4	4	2	4	4	2
A	1	48	3	10	5	2	3	4	4	3	4	4	4	2	4	4	4	4	4	3	3	2	4	3	4	4	5	5	3	4	2	3	2	4	4	1	3	5	4	4	3	3	4	3	4	4	4	4	4
A	1	22	3	3	1	4	3	5	2	3	5	4	4	4	5	5	4	4	2	3	4	1	4	4	3	3	4	4	4	2	1	3	2	3	4	1	3	2	3	4	4	3	3	3	4	3	5	3	2
A	1	24	3	1	4	4	4	2	2	4	4	4	4	4	4	4	2	2	4	4	4	2	2	4	2	4	4	4	2	4	2	4	4	4	3	4	4	4	4	4	4	4	4	1	4	4	4	4	2
A	2	26	3	1	4	3	4	5	3	4	5	4	4	4	4	4	4	4	4	4	4	1	4	4	3	4	4	4	4	4	2	4	4	2	4	4	4	4	4	4	4	4	4	4	4	4	5	5	5
A	1	41	3	1	5	4	4	4	4	4	5	4	5	4	5	5	5	5	4	4	4	3	4	4	4	4	3	4	4	4	4	4	4	4	4	3	4	4	4	4	5	4	4	3	4	4	4	5	3
A	2	21	3	1	5	5	5	5	2	4	5	4	4	4	4	4	4	4	3	3	4	4	4	3	4	4	3	4	4	4	4	4	4	4	4	4	4	4	4	4	4	3	4	4	4	4	4	4	3
A	1	27	4	1	4	2	4	4	1	2	4	3	4	4	4	4	4	4	4	3	4	1	4	3	2	4	4	4	4	4	1	4	3	2	3	1	4	3	4	4	4	3	4	4	4	4	4	4	2
A	1	24	3	1	5	5	5	4	3	3	5	3	4	4	4	5	5	5	3	3	5	2	2	4	3	2	3	3	4	5	4	3	4	2	3	4	5	5	5	5	5	3	4	2	3	5	4	4	4
A	1	21	3	1	4	4	4	4	3	4	4	4	4	5	4	4	4	4	4	4	4	2	4	4	4	4	3	4	4	4	3	4	3	4	3	2	4	4	4	4	5	4	4	4	4	4	4	4	4
A	1	22	3	1	5	4	3	5	2	3	5	3	4	5	5	5	4	4	4	4	5	3	3	4	4	4	3	4	5	5	3	4	4	3	5	2	4	4	4	4	4	3	4	3	5	4	4	4	4
A	1	20	2	1	4	5	3	4	4	3	4	3	4	4	5	4	5	4	3	4	4	3	3	4	3	3	3	4	4	4	4	3	4	4	4	4	4	4	4	4	4	4	4	4	4	4	5	4	4
A	1	29	3	8	4	4	4	4	3	3	4	4	4	4	4	4	5	4	4	4	4	4	4	4	4	4	4	4	4	4	4	4	4	4	4	2	4	4	4	4	4	4	4	4	4	4	4	4	4
A	1	58	3	10	4	4	4	4	4	4	4	4	4	4	4	4	4	4	4	4	4	4	4	4	4	4	4	4	4	4	4	4	4	4	4	4	4	4	4	4	4	4	4	3	4	4	4	4	4
A	1	43		13	4	4	2	4	1	2	5	3	3	4	5	4	4	5	4	2	4	3	3	4	2	4	4	4	3	4	2	4	4	4	4	2	4	4	4	4	4	3	4	4	4	4	4	5	2
A	2	29	3	8	4	4	4	4	4	2	4	4	4	4	4	4	4	4	4	4	4	2	4	4	3	2	4	4	4	4	2	4	4	2	4	3	4	4	4	4	4	4	5	4	5	4	5	4	4
A	2	31	3	6	5	2	2	2	3	4	3	4	4	5	5	4	4	5	4	4	4	2	4	5	4	4	4	3	3	4	2	3	2	2	4	3	4	3	4	4	5	4	4	2	4	3	5	5	4
A	2	21	2	2	5	5	5	4	5	5	5	5	5	5	5	5	5	4	5	5	5	4	4	4	5	5	5	4	5	5	4	4	4	4	4	4	4	5	5	5	4	1	5	5	4	5	5	5	4
A	2		3	1	5	3	3	4	4	4	4	3	5	4	5	4	4	5	3	3	4	3	3	3	3	3	3	3	4	4	3	3	4	2	3	4	5	5	4	4	4	3	4	4	4	3	4	3	4
A	2	26	3	1	5	4	4	4	5	4	4	4	4	2	5	3	5	2	3	4	4	2	4	4	4	4	5	5	3	4	3	4	4	1	4	4	4	3	4	4	4	4	5	3	4	4	4	4	2
A	2	44	3	5	5	4	4	4	5	5	5	5	5	5	5	5	5	5	4	5	5	2	5	5	5	5	5	5	5	5	2	5	4	4	4	4	5	5	5	5	4	4	5	4	5	5	4	5	4
A	2	39	3	10	4	5	5	2	4	3	3	4	4	4	4	4	4	3	2	4	4	3	4	4	3	4	5	5	3	4	3	4	4	3	4	4	5	5	4	5	5	4	4	4	4	5	5	4	4
A	2	27	3	6	4	5	2	3	4	3	4	2	4	4	5	4	4	4	4	3	4	4	4	2	3	2	4	4	4	2	4	3	4	2	4	4	4	4	4	4	4	4	4	2	4	4	5	4	4
A	2	36	4	10	5	4	4	4	4	4	4	4	4	4	4	4	4	4	2	4	4	4	4	4	4	4	4	4	4	4	4	3	4	4	4	4	4	4	4	4	4	4	4	3	4	4	4	4	4
A	2		3	1	3	5	5	5	2	4	5	5	3	5	5	1	5	5	3	3	5	2	5	4	3	3	3	3	5	4	3	4	4	4	4	4	4	3	4	4	4	4	3	4	4	3	4	4	4
A	2	36	3	1	3	4	5	3	5	5	1	3	4	1	3	3	5	5	3	2	5	4	3	3	4	5	3	4	5	4	4	2	5	2	4	3	4	4	4	5	4	3	4	3	4	3	4	3	3
A	1	43	3	10	5	5	4	2	4	4	4	4	5	4	4	4	4	4	4	4	4	1	4	3	4	4	5	5	3	4	1	4	4	4	3	2	5	3	4	4	3	3	4	4	4	4	4	4	4
A	1	39	3	1	4	4	4	4	4	3	4	4	4	3	4	4	4	4	2	4	4	2	3	3	3	3	4	4	4	3	1	3	2	3	3	1	3	3	3	4	3	3	4	4	4	4	2	4	2
A	1	39	3	8	5	5	4	5	4	4	4	3	3	3	4	4	5	5	4	4	4	1	3	3	4	4	4	4	3	4	1	3	3	2	4	2	4	3	4	4	4	4	5	2	4	3	4	4	4
A	1	34	3	10	4	3	4	4	4	4	4	4	4	4	4	4	4	4	4	3	4	2	4	3	4	4	4	4	3	4	2	4	2	3	4	1	1	4	4	4	4	4	4	3	4	4	3	4	1
A	1	36	3	12	5	4	4	2	4	3	5	4	4	5	4	4	4	4	4	3	4	2	4	3	4	4	4	4	4	4	2	4	2	2	3	2	4	4	4	4	3	3	4	4	4	4	4	4	3
A	1	42	3	12	5	5	5	2	5	5	4	4	5	5	5	5	5	5	1	5	5	1	4	4	5	5	5	5	5	4	2	4	4	4	5	4	2	4	4	4	4	4	4	4	4	4	4	5	5
A	1	50	3	9	4	4	3	5	3	4	5	4	4	4	4	4	5	5	4	2	5	3	3	3	3	2	4	4	4	2	3	3	3	1	5	2	2	3	4	5	3	3	4	2	4	2	4	3	3
A	1	38	3	10	4	5	4	5	3	3	5	4	5	5	5	5	5	5	5	5	5	2	4	5	4	5	5	5	5	5	3	5	3	2	5	1	4	4	5	5	5	5	5	5	5	5	5	5	5
A	1	42	3	7	3	5	2	2	4	3	4	3	4	4	4	4	4	4	2	2	4	4	3	4	3	4	4	4	4	4	4	3	4	2	4	4	4	4	4	4	4	3	4	3	4	2	4	4	4
A	2	27	3	7	5	5	3	5	3	3	4	2	4	4	5	4	4	5	4	3	4	1	4	3	4	2		43	4	4	1	3	2	2	3	2	4	3	4	5	4	3	4	3	5	5	5	4	5
A	2	20	3	1	4	4	2	2	3	4	4	2	4	4	3	4	4	2	4	2	4	1	4	2	2	2	4	2	3	4	1	4	2	1	1	1	1	4	2	2	2	3	3	3	3	4	3	2	2
A	1	43	3	7	4	5	4	4	3	3	4	3	4	4	3	4	4	4	4	2	4	1	2	2	3	2	3	4	1	4	1	3	4	1	3	2	2	3	3	4	3	3	4	2	4	2	4	4	3
A	2	31	4	1	5	4	2	4	1	1	4	1	4	2	4	3	4	4	2	2	3	2	3	2	2	3	3	3	2	4	2	4	2	4	1	3	4	4	4	3	1	1	2	1	2	4	3	3	2
A	1	42	3	7	4	4	3	5	2	4	5	4	4	5	5	5	5	5	4	4	5	1	4	3	4	2	4	4	4	4	2	3	3	2	4	2	4	4	4	4	4	4	4	3	4	4	4	4	3
A	2	20	3	1	5	5	4	5	4	3	5	4	5	5	5	5	5	5	5	4	5	3	4	5	4	5	4	4	5	5	4	5	3	3	5	3	5	5	4	5	4	4	5	5	5	5	5	5	5
A	1	27	3	4	5	5	4	5	3	3	5	4	5	5	5	5	5	4	4	3	4	2	3	4	4	4	3	3	4	5	2	4	3	4	4	2	4	5	5	5	2	5	4	3	4	4	5	5	4
A	1	41	4	4	5	4	3	4	2	3	4	3	4	4	4	3	4	4	2	2	4	3	3	3	3	3	3	3	3	4	2	3	4	4	3	4	4	4	4	4	3	3	3	2	4	4	4	4	4
A	2	21	2	1	5	5	5	5	4	5	5	5	4	5	5	5	5	5	5	5	1	3	5	3	3	5	4	4	3	5	1	4	5	3	3	2	5	3	3	3	5	4	3	5	3	5	3	5	3
A	2	22	2	1	5	5	5	3	3	5	3	4	5	5	5	5	1	1	5	4	3	5	4	5	5	4	4	4	3	4	2	3	3	1	4	4	3	5	5	4	4	4	4	4	3	4	1	3	2
A	1	36	3	1	3	2	3	4	2	3	5	2	3	4	4	4	5	5	3	3	4	2	2	3	3	3	3	3	3	4	1	3	2	4	3	2	4	4	3	4	4	3	4	4	4	4	4	3	4
A	1	43	2	4	4	5	3	4	3	3	5	4	4	5	5	5	5	5	4	4	5	1	4	4	4	3	3	3	4	5	1	3	4	4	4	2	4	5	4	5	5	5	5	3	4	3	4	3	4
A	1	46	3	10	5	5	5	5	4	5	4	4	5	4	5	5	5	5	4	3	4	2	4	4	4	2	4	4	4	5	2	4	4	2	4	2	2	3	3	5	5	3	4	1	5	4	5	5	4
A	1	33	4	7	4	4	3	4	3	3	5	4	4	4	4	4	4	4	3	4	4	1	4	3	3	4	4	4	3	4	1	4	2	3	3	1	4	2	3	4	3	3	3	3	4	2	4	3	3
A	1	22	3	1	5	5	5	5	3	4	5	4	5	5	5	5	5	5	4	4	4	1	5	4	4	5	4	5	5	4	1	4	4	3	4	3	4	4	4	4	4	3	4	3	4	4	4	4	3
A	1	43	3	12	4	4	4	4	4	3	4	4	4	4	4	4	4	4	4	3	3	3	4	3	3	4	4	4	3	4	2	3	3	2	4	4	4	4	4	4	4	4	4	4	4	4	4	4	4
A	2	22	3	1	5	5	3	3	4	3	4	4	4	4	4	4	4	4	4	3	4	2	4	4	4	3	4	4	4	4	3	4	3	2	4	3	4	4	4	4	4	4	4	4	4	4	4	4	4
A	1	39	2	6	4	4	3	4	4	4	4	4	4	4	4	4	4	4	4	4	4	2	4	4	4	4	4	4	4	5	2	4	2	4	4	2	4	4	4	4	4	4	4	4	4	4	4	4	3
A	1	36	3	5	4	4	3	2	4	4	3	4	4	4	4	4	4	4	4	4	4	4	4	4	4	4	4	4	4	4	2	4	4	3	4	3	4	4	4	4	4	4	4	3	4	3	4	4	4
A	2	18	1	0	4	5	4	5	2	5	5	4	4	4	5	4	5	4	2	2	4	1	4	4	3	3	2	3	4	5	1	3	4	4	4	3	5	5	5	5	5	4	5	4	5	5	5	3	3
A	2	27	3	5	4	5	5	2	4	4	3	4	5	5	5	4	4	5	5	4	5	3	4	5	4	2	5	3	4	4	4	4	4	2	4	2	4	5	4	5	5	3	4	2	4	5	5	5	4
A	1	29	4	9	5	4	3	2	5	3	4	2	4	5	5	4	2	4	2	1	4	1	2	2	3	4	5	5	2	4	1	3	2	2	3	1	5	5	5	5	4	4	3	4	4	4	4	5	4
A	1	36	3	9	5	5	4	3	4	3	4	4	4	4	4	4	4	4	2	1	4	1	3	3	3	2	4	4	4	3	1	3	3	2	2	1	4	3	4	4	3	3	3	3	4	2	4	4	3
A	1	43	3	11	5	5	3	4	1	1	4	3	4	4	4	4	4	5	4	4	4	2	3	3	3	2	4	4	4	4	2	3	2	2	4	1	4	3	3	4	4	5	4	3	4	4	4	4	5
A	1	35	3	5	5	5	4	4	2	1	4	3	4	4	4	4	5	5	4	4	4	2	3	3	3	3	4	4	4	4	2	3	3	2	4	2	4	4	3	4	4	4	4	4	4	4	4	4	4
A	2	50	2	8	5	4	4	4	2	4	4	4	4	2	4	4	4	4	4	4	3	3	4	4	4	4	4	4	4	4	4	4	4	4	4	4	4	4	4	4	4	2	4	3	4	4	4	4	4
A	1	45	3	12	4	2	3	4	4	4	4	3	4	4	4	4	5	5	3	3	4	1	4	4	3	3	4	4	4	4	2	3	2	2	3	2	4	4	4	4	4	4	4	3	4	4	4	4	4
A	1	40	3	7	5	5	4	4	4	3	5	4	4	5	5	5	5	5	4	4	5	2	4	5	3	4	4	4	4	4	2	3	4	2	4	4	4	5	4	4	5	5	4	4	4	4	4	4	4
A	1	51	3	13	5	5	5	5	5	3	5	5	5	5	5	5	5	5	5	2	5	4	3	4	3	2	5	5	5	5	3	5	4	1	4	4	5	5	5	5	4	5	5	4	5	5	4	5	5
A	1	28	3	8	4	3	4	2	3	4	4	3	4	4	4	4	5	2	4	3	3	2	2	2	3	2	5	5	2	3	2	4	2	1	4	2	4	3	4	5	4	4	4	1	3	3	4	4	4
A	1	27	4	5	4	4	4	5	4	4	4	4	4	4	4	4	4	4	4	4	4	2	3	4	4	4	4	4	4	4	3	4	4	2	4	4	4	4	4	4	4	2	4	4	4	4	4	5	3
A	1	24	3	1	4	4	4	4	3	4	4	4	4	4	5	4	5	5	4	4	4	2	4	4	3	4	4	4	5	4	2	4	3	2	4	4	4	4	4	4	4	4	4	3	4	4	4	4	4
A	1	54	3	12	5	4	2	4	3	3	4	3	4	4	4	4	4	4	4	2	4	2	2	2	3	3	4	4	4	3	2	4	2	3	3	1	4	3	4	4	3	3	3	3	4	3	4	4	2
A	1	53	3	10	5	5	5	5	2	5	4	3	5	5	5	5	5	5	5	3	5	1	4	5	5	4	4	5	5	5	2	4	4	3	5	2	5	5	5	5	5	4	5	3	4	5	5	5	4
A	1	52	3	13	5	2	2	5	5	1	5	2	4	4	5	5	5	5	5	2	5	1	3	4	4	1	4	3	4	3	1	3	4	1	3	1	2	4	4	4	4	4	5	3	4	2	5	3	4
A	1	42	3	13	5	5	4	4	1	3	5	5	5	5	5	5	5	5	5	5	5	2	5	5	5	4	5	4	5	5	2	4	3	4	5	2	4	4	4	4	5	3	4	3	5	5	4	5	3
A	2	25	4	1	4	4	3	4	4	3	5	3	5	4	5	4	5	4	2	3	5	2	4	3	3	3	3	3	3	3	2	4	3	4	4	3	5	4	4	5	3	5	4	1	3	3	5	5	5
A	2	22	3	1	4	1	2	1	4	2	2	4	3	3	5	2	1	1	1	3	2	1	1	2	3	1	1	1	1	5	1	3	2	5	1	2	5	4	4	2	3	5	3	1	2	5	4	3	1
A	1	48	2	1	4	3	3	3	2	3	3	3	5	4	4	5	4	4	5	3	4	4	3	3	3	3	3	5	3	4	3	3	3	5	3	1	5	4	3	4	3	3	4	3	3	4	4	3	3
A	2	21	3	1	5	4	4	4	4	4	4	4	4	4	4	5	5	5	3	4	4	3	5	4	4	4	4	4	4	4	4	5	3	4	4	4	4	4	4	4	4	4	4	3	4	5	5	5	4
A	2	22	1	1	5	3	4	5	4	4	4	3	4	4	4	4	4	4	3	4	4	2	4	4	2	4	3	4	3	4	2	4	4	1	4	2	5	3	5	5	5	5	5	4	4	4	5	5	4
A	2	27	3	5	4	4	3	2	3	3	4	4	4	4	4	4	4	5	4	3	4	1	4	3	3	3	4	4	4	4	2	4	4	4	3	2	4	3	4	4	4	4	4	3	4	4	4	3	4
A	2		3	7	5	4	4	2	4	4	4	4	4	4	4	4	2	4	4	4	4	2	4	4	4	2	4	2	4	4	2	4	4	2	4	2	4	4	4	4	5	4	4	2	2	4	2	4	2
A	1	41	3	6	5	5	5	5	5	4	5	4	4	4	5	5	5	5	2	3	5	2	4	4	4	4	4	4	4	5	2	4	4	2	4	1	5	4	4	5	5	4	4	2	5	4	4	4	4
A	1	36	3	4	4	4	3	4	3	3	4	4	4	4	5	4	5	5	4	4	5	2	3	4	3	3	4	4	4	4	3	4	3	2	4	3	4	4	4	4	3	4	4	3	4	4	4	4	4
A	1	19	3	1	5	4	4	5	5	4	5	4	4	5	5	5	5	5	4	4	5	3	5	5	5	5	4	4	5	4	4	4	4	4	5	5	5	5	5	5	5	5	5	4	4	5	5	4	5
A	2	24	3	1	4	3	4	3	3	3	5	4	5	3	4	3	5	2	3	3	3	1	3	3	4	3	3	4	2	3	1	4	3	1	3	2	4	4	4	4	4	5	4	3	4	4	5	4	4
A	2	26	3	1	4	4	4	2	4	4	4	4	4	5	4	4	4	4	4	4	4	2	4	4	4	4	4	4	4	4	2	4	3	2	4	2	4	4	4	4	4	4	4	4	4	4	4	4	4
A	1	45	3	12	4	4	4	5	4	3	4	4	4	4	5	4	5	5	3	3	4	2	4	4	3	4	4	4	4	4	2	3	2	2	4	2	4	4	4	4	4	3	4	4	4	4	4	4	3
A	1	44	3	12	4	4	5	4	5	5	4	4	4	4	5	3	4	4	4	2	4	2	4	4	4	2	4	4	4	4	2	3	3	2	3	2	4	4	4	4	4	4	4	3	4	4	4	4	4
A	1	31	3	1	4	2	2	5	2	2	5	4	5	5	5	5	5	5	4	3	2	4	4	5	4	4	3	4	5	5	5	4	4	4	4	4	4	4	5	5	5	3	4	4	5	5	4	5	3
A	2	45	2	1	4	4	4	4	2	3	4	4	4	4	4	4	5	5	4	3	4	2	4	3	3	3	3	3	4	4	4	4	4	4	4	4	4	4	4	4	4	4	4	3	4	4	4	4	4
A	1	48	2	8	5	4	4	5	4	4	5	5	4	5	5	5	5	5	4	4	5	3	4	4	4	4	4	4	5	5	2	4	3	2	4	2	5	5	5	5	5	4	5	5	5	5	4	5	3
A	2	19	1	1	5	5	3	5	3	3	5	4	4	5	5	4	5	5	4	4	5	2	4	3	4	4	3	3	4	5	2	4	3	3	3	2	5	4	4	4	4	3	4	4	4	5	5	4	5
A	1	21	3	1	5	5	5	5	5	5	5	5	5	5	5	5	5	5	5	4	5	3	5	5	5	5	5	5	5	5	4	5	5	3	5	3	5	4	5	5	5	5	5	4	4	5	5	5	4
A	1	20	3	1	3	4	4	3	5	3	2	5	4	4	4	5	3	2	4	3	5	1	4	4	3	3	3	3	2	5	1	3	1	4	3	1	5	4	4	5	4	3	4	3	4	3	4	4	4
A	1	35	3	1	5	4	4	5	5	4	5	4	5	5	5	5	5	5	5	5	5	2	4	4	5	3	4	4	5	5	2	4	3	2	4	2	5	5	5	5	5	4	4	3	4	5	5	5	4
A	2	28	1	1	5	5	4	4	4	3	5	4	4	5	5	4	5	5	4	3	5	1	5	4	4	3	3	3	5	4	2	4	4	4	4	4	5	5	4	5	4	5	4	4	4	4	4	4	4
A	2	21	3	1	1	3	3	2	3	2	4	4	4	4	4	3	4	1	3	2	2	2	2	3	3	2	2	2	2	2	2	4	3	3	3	2	4	2	4	3	2	4	2	4	3	2	4	2	4
A	2	37	3	1	5	5	5	5	5	3	5	5	5	5	5	5	5	5	5	5	5	5	5	5	5	5	5	5	5	5	5	5	5	4	5	5	5	5	5	5	5	5	5	4	5	4	5	5	4
A	2	21	3	1	4	4	4	4	2	3	4	4	4	4	4	4	4	4	4	4	4	1	3	4	3	3	4	4	4	4	2	4	3	4	2	2	4	4	4	4	4	4	3	4	4	4	4	4	4
A	2	19	1	1	4	4	5	3	2	4	4	5	4	3	5	4	5	2	2	3	4	3	4	4	4	4	3	4	4	5	2	4	3	4	4	3	4	3	5	4	5	4	4	4	4	5	4	3	4
A	2	21	1	1	5	5	4	4	2	3	4	4	4	4	4	1	5	5	4	4	4	2	4	4	4	3	3	3	4	4	2	3	4	2	3	4	4	4	4	4	4	4	4	4	3	4	4	4	2
A	2	28	3	1	4	4	4	2	3	3	4	4	5	4	3	4	4	3	4	3	2	1	2	3	3	3	3	3	2	4	1	4	2	4	3	2	4	3	3	4	4	3	4	3	4	5	4	4	4
A	1	40	2	1	5	4	5	5	5	5	5	5	5	5	5	5	5	5	5	5	5	2	2	5	5	5	4	5	5	5	4	5	3	3	5	2	5	5	5	3	5	5	5	4	5	5	5	5	4
A	2	26	4	6	2	1	3	2	5	4	4	2	3	5	5	4	5	4	3	1	5	1	2	3	4	2	4	2	4	4	2	3	4	1	3	2	3	5	4	5	5	3	4	3	5	5	5	3	5
A	2	37	3	10	5	4	4	3	4	4	3	4	4	5	4	4	5	5	3	3	4	1	3	4	4	4	4	4	3	4	2	3	2	2	3	2	4	4	4	4	4	4	4	3	4	4	4	3	3
A	1	39	2	1	4	4	4	5	4	4	4	4	4	5	5	5	5	5	4	1	5	2	4	3	4	4	4	4	5	4	5	4	4	5	4	2	4	4	4	4	5	4	4	4	4	4	4	4	5
A	2	30	3	1	5	4	4	3	2	3	3	4	4	4	4	5	3	5	3	3	5	2	4	4	5	3	3	3	3	5	2	3	3	2	3	2	5	5	4	3	5	5	4	1	3	3	4	4	3
A	1	47	2	4	4	4	4	3	4	3	2	3	4	5	5	4	5	5	4	1	4	1	2	4	4	4	5	5	4	4	1	4	2	2	3	2	4	4	4	4	4	2	4	4	4	4	4	5	2
A	2	22	2	1	5	5	5	2	3	4	4	5	4	4	4	5	4	2	4	3	4	2	4	4	3	4	4	3	2	4	2	4	4	4	3	4	4	4	4	4	2	4	4	4	3	4	5	4	4
A	1	23	1	1	5	5	5	3	3	4	5	4	3	5	5	4	5	5	2	3	5	2	4	4	4	4	5	4	5	4	3	4	4	4	4	4	4	4	4	4	4	4	4	4	4	4	5	4	4
A	2	22	3	1	4	4	3	4	1	3	5	3	4	4	4	4	5	4	4	3	4	2	4	4	4	4	3	3	4	4	2	4	3	4	4	2	4	3	4	5	4	5	4	4	4	4	5	4	5
A	1	43	3	10	5	5	5	5	4	4	5	5	5	5	5	5	5	5	4	3	5	1	4	4	5	5	4	4	5	3	1	5	3	1	4	1	5	5	4	5	5	5	5	4	4	3	5	5	2
A	2	21	3	0	5	5	4	5	4	4	5	5	5	5	5	5	5	5	4	4	5	3	4	4	4	4	4	3	3	4	3	4	4	4	4	4	4	4	4	4	4	4	4	4	4	4	4	4	4
A	2	28	3	1	5	4	3	4	2	3	4	4	4	4	4	4	4	4	2	4	4	3	4	4	3	4	4	4	4	4	4	4	4	2	4	4	4	4	4	4	3	4	4	3	3	4	4	4	3
A	1	34	4	1	4	3	3	2	2	2	4	1	3	4	4	5	4	5	2	3	4	1	3	3	3	2	3	3	4	5	2	2	3	4	3	4	4	3	5	5	3	4	4	4	4	4	3	3	3
A	2	22	3	1	5	4	4	3	2	4	4	4	4	5	5	4	4	4	4	3	4	4	4	4	3	4	3	3	4	4	4	4	4	4	4	3	4	4	4	4	4	4	3	3	3	4	4	4	4
A	2	23	3	1	5	5	5	2	5	5	4	4	5	5	5	5	2	2	4	3	4	2	5	5	3	4	3	3	2	5	2	3	3	2	4	2	5	4	5	4	4	4	5	4	4	5	5	4	4
A		29	3	1	5	4	4	3	4	4	3	3	5	4	3	4	4	4	4	3	4	1	4	5	4	4	5	5	2	4	1	4	3	2	5	3	5	4	4	5	5	4	5	4	5	5	5	5	4
A	2	30	2	1	4	4	5	4	2	5	5	4	5	5	5	5	5	5	4	3	5	3	5	4	5	3	4	4	5	3	3	4	5	4	4	5	5	5	5	4	4	4	4	3	4	5	5	5	5
A	1	35	3	4	5	5	4	4	1	4	4	4	5	4	5	4	4	5	4	4	4	1	4	5	5	5	5	5	4	3	3	4	3	1	4	3	4	4	4	5	5	3	5	4	4	5	5	5	3
A	2	23	3	2	5	4	3	4	2	3	4	3	4	3	4	4	5	5	4	4	3	1	3	4	3	4	4	4	3	4	2	3	3	3	3	2	4	4	4	5	4	4	4	4	4	3	5	4	4
A	2	21	3	1	4	4	5	4	3	3	4	4	4	4	5	4	2	3	4	4	4	2	4	3	3	4	4	4	4	4	1	3	3	2	4	3	4	3	4	5	5	4	4	5	4	4	4	4	3
A	1	21	3	1	5	5	5	4	2	4	5	5	5	5	5	5	5	5	3	4	5	1	4	4	4	5	4	4	1	4	1	3	1	2	4	1	4	3	4	4	4	5	4	4	4	2	5	4	3
A	2	22	3	2	5	5	5	4	5	5	4	5	5	5	5	5	5	2	5	5	5	1	5	5	5	5	5	5	5	5	1	5	3	5	5	4	5	5	5	5	4	5	5	3	5	5	4	5	5
A	1	50	2	1	4	4	4	4	3	4	5	4	5	5	5	1	5	5	5	4	5	4	4	5	4	5	3	3	5	5	2	2	4	3	4	3	5	5	5	5	5	5	5	3	4	5	5	5	5
A	1	42	2	1	5	4	5	4	3	5	5	5	4	5	5	4	4	4	3	3	4	2	4	5	4	4	4	4	4	4	4	4	4	4	4	4	5	5	4	4	4	4	4	2	5	5	5	5	4
A	2	22	2	1	5	4	4	3	3	4	4	4	5	4	4	5	4	4	5	4	5	3	4	3	4	5	4	4	4	4	2	4	4	4	3	3	4	3	4	4	5	5	4	3	3	5	4	4	4
A	1	19	3	1	4	3	2	3	3	4	5	4	4	5	4	4	5	5	2	3	4	2	3	3	3	3	3	3	3	4	2	3	3	3	4	2	4	4	4	5	3	3	2	4	4	3	5	3	4
A	1	53	1	1	4	4	4	4	4	5	4	3	4	2	4	2	4	4	3	4	4	3	4	4	4	4	3	3	4	2	2	3	3	3	4	3	4	4	4	4	4	4	4	3	4	4	4	4	3
A	2	21	3	1	5	4	4	4	4	4	4	4	4	4	4	4	4	4	3	4	4	3	4	4	4	4	3	3	4	4	3	3	3	3	4	3	4	4	4	4	4	4	4	2	4	4	4	4	3
A	1	49	2	1	4	2	4	4	4	4	4	4	4	4	4	4	4	4	3	4	4	4	4	4	4	4	3	4	4	4	4	4	4	4	4	4	4	4	4	4	4	3	4	3	4	3	4	3	4
A	2	65	3	1	4	4	4	4	4	4	4	4	4	4	5	5	5	5	4	5	5	3	4	4	4	4	4	4	5	5	5	4	4	4	5	4	5	5	5	5	5	5	5	4	5	4	5	5	5
A	1	37	3	1	4	2	4	5	5	3	4	3	4	5	4	5	5	5	5	3	5	1	1	5	5	5	4	4	5	5	1	4	4	4	4	1	5	5	3	4	5	3	2	1	3	5	5	3	2
A	2	28	4	1	5	5	4	4	3	4	4	2	4	5	5	3	5	5	4	4	4	4	5	2	3	2	2	2	5	4	2	4	3	2	3	4	5	4	4	2	4	4	4	3	4	4	5	4	4
A	2	41	2	1	5	4	3	3	1	3	4	4	4	5	5	5	5	5	3	3	4	1	3	3	3	3	3	3	4	4	1	3	3	4	3	1	5	4	4	2	4	5	3	3	4	2	5	3	5
A	2	36	1	1	5	2	2	5	4	4	5	4	4	5	5	5	5	5	5	3	5	2	4	4	4	4	3	3	4	4	1	3	4	4	3	3	5	4	5	5	4	3	5	4	4	2	5	4	4
A	2	28	3	1	4	4	4	4	4	4	4	4	4	4	4	4	4	4	4	4	4	4	2	4	4	4	4	4	4	4	4	4	4	4	4	4	4	4	4	4	4	4	4	4	4	4	4	4	4
A	1	43	3	1	4	4	4	4	4	4	4	4	4	4	4	4	4	4	4	4	4	4	4	4	4	4	5	5	4	4	4	4	4	4	4	4	4	4	4	4	4	4	4	2	4	4	4	4	4
A	1	48	3	5	4	4	5	5	3	5	5	5	5	5	5	5	5	5	4	5	5	4	4	5	5	4	4	5	5	5	5	4	5	4	5	4	5	5	5	5	5	3	5	4	4	5	5	5	4
A	1	25	4	4	4	3	3	4	4	4	4	3	4	4	4	4	4	4	4	2	4	2	4	4	3	4	4	4	4	4	2	3	2	4	4	2	4	4	4	4	4	4	4	4	4	4	4	4	3
A	1	40	3	12	5	5	4	4	4	3	4	4	4	5	5	4	5	5	4	4	4	2	4	4	3	4	4	4	4	4	3	3	3	4	4	2	4	4	4	4	5	3	4	2	4	4	4	4	4
A	1	27	3	2	4	3	4	5	4	4	5	3	4	5	5	4	5	5	4	3	5	1	5	5	3	3	4	4	5	5	1	3	3	3	4	2	3	5	4	4	4	3	4	4	4	4	4	5	3
A	2	52	3	1	5	3	4	5	4	4	5	4	4	5	4	4	4	5	2	2	4	2	4	3	3	3	4	4	4	4	3	3	4	2	2	2	4	4	4	4	4	3	4	4	4	4	4	3	4
A	1	44	3	5	4	4	4	2	4	3	4	4	4	4	4	4	4	4	4	4	4	2	4	4	4	2	4	4	4	3	3	4	4	4	4	2	4	4	4	4	3	4	4	3	3	4	4	4	3
A	2	23	3	1	4	4	3	5	1	3	3	4	4	3	4	4	5	4	4	4	4	1	4	4	5	3	4	3	4	5	2	4	4	2	3	4	5	4	4	4	4	3	4	4	4	4	4	4	4
A	2	19	1	1	4	4	4	4	3	3	4	3	4	5	4	4	4	4	4	4	4	2	4	4	4	3	3	3	4	4	2	4	3	2	4	2	4	4	4	4	4	4	4	3	4	4	4	4	3
A	1	52	3	9	5	5	3	2	2	4	4	4	4	5	5	5	5	5	5	2	4	1	3	3	4	4	5	5	4	5	1	5	2	4	4	2	4	4	4	4	4	4	4	3	4	4	4	4	5
A	1	35	4	6	5	4	5	5	2	2	5	5	5	5	5	5	5	4	4	3	4	4	4	4	4	5	4	5	4	4	2	4	4	2	4	4	5	4	5	4	4	3	4	2	4	2	4	4	3
A	1	48	3	11	4	4	3	4	2	4	5	4	4	4	5	5	5	4	5	5	5	1	4	4	4	4	5	4	4	5	2	4	3	2	4	3	4	5	5	5	4	4	4	3	4	5	4	4	4
A	1	39	3	11	5	3	2	5	4	2	3	4	4	5	5	4	5	5	5	3	5	1	3	3	3	3	4	3	5	3	2	4	3	3	2	1	5	3	4	5	5	5	5	4	4	4	4	4	5
A	1	38	3	8	4	4	4	5	2	2	4	2	4	4	4	4	5	5	4	3	4	1	4	4	3	4	3	4	4	4	2	3	4	4	4	4	4	4	4	4	4	2	4	4	4	2	3	5	4
A	1	54	2	4	4	4	4	4	2	4	4	3	4	5	5	5	4	4	4	4	4	2	4	4	4	4	4	4	4	4	4	4	4	4	4	2	4	4	4	4	4	4	4	4	4	4	4	5	4
A	1	46	3	4	4	4	4	5	2	2	4	3	4	4	4	4	4	4	4	4	3	2	3	3	4	4	4	4	4	4	2	3	3	2	4	2	4	4	4	4	3	3	4	4	4	2	4	4	3
A	2	44	3	2	5	5	4	2	2	5	5	4	5	4	5	5	4	4	4	5	3	2	4	4	4	2	5	4	4	4	2	3	4	2	3	2	4	4	4	5	3	4	5	4	4	5	5	5	4
A	2	36	3	3	5	4	4	5	5	4	5	3	4	5	5	5	5	5	2	2	5	2	4	4	3	4	5	5	4	5	2	3	4	4	4	2	4	3	4	4	5	4	4	4	4	4	5	5	5
A	2	25	3	0	3	4	2	3	1	2	5	4	3	2	4	3	4	4	3	3	4	3	4	3	2	2	2	2	4	4	3	3	2	4	4	1	5	5	5	5	5	5	4	4	4	5	4	3	2
A	2	25	3	4	4	4	3	4	4	4	4	3	4	4	5	4	4	4	4	4	3	4	3	3	3	4	5	4	4	4	3	4	4	4	4	3	4	4	4	3	4	3	4	4	4	4	3	4	4
A	1	57	3	1	4	4	4	2	3	4	4	4	4	4	4	4	4	4	4	3	4	2	4	2	3	4	3	3	4	4	2	4	4	2	3	4	4	4	4	4	3	4	4	2	4	2	4	4	4
A	2	25	3	1	5	4	3	4	2	3	4	5	4	4	4	5	5	5	4	4	4	2	4	4	4	3	4	3	4	4	2	4	3	2	4	4	5	5	4	4	4	4	4	3	4	4	3	4	2
A	1	25	4	4	4	4	3	3	3	4	5	4	4	4	4	4	4	4	4	3	3	2	3	3	3	4	4	4	3	4	1	3	3	3	3	1	4	4	4	4	3	4	3	3	4	4	4	4	4
A	1	32	3	5	4	4	4	5	4	4	4	4	4	5	5	4	5	5	2	2	5	3	4	4	4	4	4	4	5	4	3	4	3	4	4	2	4	4	4	4	4	2	4	4	4	4	4	4	4
A	2	31	3	1	5	4	4	3	3	4	4	3	5	4	4	4	4	5	3	3	4	3	4	4	3	4	3	3	4	4	3	4	4	3	4	3	4	4	4	4	5	4	4	4	4	3	5	4	4
A	2	25	2	1	5	5	5	4	4	5	5	4	5	5	5	4	5	5	4	4	5	1	5	4	4	4	3	3	4	4	1	4	4	1	4	4	4	4	4	4	4	4	4	4	4	4	4	4	3
A	2	22	3	1	5	5	5	5	5	5	5	5	5	5	5	5	5	5	3	4	5	2	5	5	4	5	5	5	5	5	2	5	3	2	5	4	5	5	5	5	5	3	4	4	4	5	5	5	5
A	1	54	3	1	5	5	5	5	5	5	5	5	5	5	5	5	5	5	5	5	5	4	5	4	5	5	5	5	5	5	4	4	5	5	5	2	5	5	5	5	5	5	5	3	5	5	4	5	4
A	2	26	3	1	4	4	4	2	4	4	4	4	4	2	2	4	2	2	4	4	4	2	4	4	4	4	4	4	4	4	4	4	4	2	4	4	4	4	4	4	4	4	4	4	4	4	4	4	4
A	2	43	2	3	5	4	4	4	5	4	4	4	4	2	4	4	4	4	4	4	4	3	4	4	4	4	4	4	4	4	3	4	3	4	4	4	4	4	4	4	4	4	4	3	4	4	4	4	3
A	2	42	3	3	4	4	4	4	4	4	4	4	4	4	4	4	4	4	4	4	4	4	4	4	4	4	4	4	4	4	2	4	3	2	4	3	4	4	4	4	4	4	4	4	4	4	4	4	4
A	2	22	3	1	5	5	4	5	3	4	5	3	5	5	5	5	5	5	3	4	5	4	4	5	3	4	3	3	4	3	1	4	4	4	4	3	4	5	5	5	5	4	5	4	4	3	3	4	4
A	2	26	4	1	4	3	3	4	1	3	5	3	3	5	3	5	5	5	1	3	5	1	4	4	4	3	3	3	5	4	2	4	4	4	5	4	4	5	5	3	3	2	2	1	4	4	3	3	2
A	2	30	3	10	4	4	2	4	4	3	4	3	2	3	4	3	4	4	2	3	4	2	4	3	3	4	3	4	2	2	2	3	3	2	3	2	4	4	4	4	4	3	3	3	3	4	4	3	4
A	2	38	3	10	5	4	4	3	4	5	5	5	5	1	2	3	3	3	4	3	3	2	4	3	3	4	3	4	3	5	1	4	3	3	3	3	4	3	4	4	3	5	5	4	4	3	4	4	2
A	2	58	3	9	4	4	4	4	2	4	4	4	4	4	4	4	4	4	4	4	4	4	4	4	4	4	4	4	4	4	4	4	4	4	4	4	4	4	4	4	4	4	4	3	4	2	4	4	4
A	2	44	1	2	5	5	5	3	3	3	5	4	5	2	3	4	3	2	3	3	4	1	3	4	3	4	5	4	1	4	1	4	2	2	4	2	4	5	4	4	3	3	4	3	4	4	3	4	2
A	2	44	2	9	5	5	5	5	4	4	4	4	4	5	5	5	5	5	4	3	5	1	3	4	4	4	4	4	3	5	1	5	3	1	3	2	4	4	4	4	4	3	4	3	4	4	5	5	3
A	2	37	3	10	5	4	3	4	5	4	4	1	5	4	5	4	4	5	3	3	4	1	4	4	3	4	3	4	4	4	1	4	2	2	4	2	4	4	4	5	5	4	4	4	5	4	5	5	4
A	2	32	3	2	5	4	4	3	4	3	3	3	4	3	2	4	2	3	3	3	4	2	4	3	4	2	3	4	3	4	2	4	2	3	4	2	4	4	4	4	3	3	3	3	4	3	3	4	3
A	2	22	3	4	5	5	5	4	5	3	5	4	4	4	4	5	5	5	5	5	5	3	5	3	5	5	5	5	5	5	1	4	3	2	4	3	5	5	5	5	5	3	5	5	5	5	5	5	3
A	2	30	3	9	5	5	4	4	3	4	5	3	4	4	4	4	5	5	3	3	4	1	3	3	3	3	5	4	3	4	2	3	3	3	3	3	4	4	4	4	3	3	4	2	3	4	5	4	4
A	1	35	3	9	5	4	4	3	5	4	4	4	4	3	4	5	4	5	4	4	4	1	4	3	4	4	4	4	5	4	2	4	4	1	4	2	4	4	4	4	4	5	4	4	4	4	5	4	3
A	1	30	3	3	5	4	3	4	4	3	4	3	4	4	4	4	4	3	2	4	4	2	2	3	3	3	4	4	3	3	1	3	4	1	3	3	4	4	4	4	4	3	4	2	3	4	4	4	4
A	1	23	3	2	3	4	3	4	1	3	4	3	3	3	4	3	5	5	1	3	3	1	3	3	3	2	3	3	3	3	2	3	1	1	2	1	4	4	4	4	3	4	3	2	4	4	5	3	4
A	1	42	2	2	4	4	4	3	1	2	4	3	4	1	3	3	4	4	2	3	4	2	3	3	4	4	4	4	4	2	3	3	4	4	4	2	4	4	4	4	4	4	4	3	4	4	4	4	4
A	2	28	3	1	4	4	3	4	3	3	4	4	4	2	5	5	5	5	4	4	5	4	4	3	4	4	3	3	4	5	4	4	4	4	4	4	5	4	4	4	4	3	4	4	4	4	4	4	4
A	2	38	3	1	4	2	3	4	3	3	5	4	4	5	5	5	5	5	5	3	5	3	4	4	3	3	3	3	5	5	4	3	4	5	3	4	5	5	5	5	4	4	4	3	4	3	5	4	4
A	2	30	4	1	4	1	3	5	4	3	5	4	4	3	4	4	5	5	4	3	3	1	4	3	3	3	4	4	4	3	1	4	1	2	3	1	4	4	4	4	3	4	4	3	3	4	4	4	2
A	2	26	3	6	5	4	2	2	2	2	5	2	4	3	4	3	4	2	2	2	4	1	2	2	3	2	4	4	4	4	1	3	4	4	2	4	4	4	4	4	5	2	4	2	4	1	4	3	2
A	2	46	3	6	4	4	3	5	5	3	4	4	4	5	5	5	5	5	3	4	5	2	4	5	3	5	5	5	5	5	2	3	3	3	5	4	5	3	5	5	5	3	4	3	5	5	5	4	3
A	2	22	3	1	4	1	3	5	1	4	5	5	4	2	5	5	5	5	3	3	5	2	3	4	4	4	4	3	5	5	2	4	2	4	4	2	4	5	4	5	5	3	4	4	4	4	4	4	3
A	1	28	4	9	4	4	2	3	1	3	1	3	3	4	4	5	5	5	3	1	5	3	4	4	3	4	4	3	4	3	2	3	3	2	4	3	4	3	4	4	5	4	4	4	4	4	4	3	4
A	1	26	3	3	4	4	4	4	1	1	4	3	3	4	5	4	5	5	1	2	4	2	4	4	3	2	3	4	4	4	4	3	4	3	4	3	4	2	4	4	4	4	4	4	4	2	4	3	3
A	2	43	3	6	4	4	4	4	1	3	4	4	4	4	4	4	4	4	2	2	4	4	4	4	4	4	4	4	4	4	4	4	4	4	4	4	4	4	4	4	4	4	4	3	4	4	4	4	4
A	2	28	3	1	4	3	4	2	3	4	4	4	4	4	4	4	4	2	2	3	4	4	4	4	3	3	2	2	4	4	4	3	4	4	4	4	4	4	4	4	4	4	4	2	4	4	4	4	4
A	2	35	4	10	4	4	3	4	1	1	3	2	3	4	4	4	4	4	2	2	4	2	3	3	3	2	3	3	4	3	2	2	4	1	3	2	4	4	4	4	4	3	2	2	3	4	4	4	3
A	2	55	3	6	4	4	4	4	4	4	4	4	4	4	4	4	5	5	4	4	5	5	4	4	4	4	4	4	5	5	5	3	4	4	4	4	4	4	4	4	5	4	4	4	4	4	4	4	4
A	2	41	4	1	5	4	3	2	2	3	5	2	5	5	5	5	5	5	2	4	5	2	5	5	3	2	3	3	4	5	2	3	4	2	5	4	4	5	5	5	5	4	5	4	4	4	3	5	4
A	2	36	4	3	5	5	5	5	4	4	5	4	5	5	5	5	5	5	5	4	5	2	4	4	4	5	4	4	5	4	3	4	3	2	4	3	5	5	5	5	5	4	5	3	4	5	5	5	5
A	2	35	3	1	4	4	4	4	4	4	4	4	4	4	4	4	4	4	4	4	4	4	4	4	4	4	4	4	4	4	4	4	4	4	4	4	4	4	4	4	4	4	4	4	4	4	4	4	4
A	2	38	3	3	5	5	5	2	4	4	5	4	5	5	5	4	4	4	4	4	4	2	4	4	4	4	4	4	4	4	2	4	3	2	4	4	5	5	5	5	5	4	4	5	4	5	4	5	4
A	2	38	3	2	4	4	3	5	4	4	5	4	4	4	4	4	4	4	4	3	4	4	3	3	3	3	3	3	4	4	3	3	4	4	4	3	4	4	4	4	4	4	4	4	4	4	4	4	4
A	2	45	3	10	4	4	4	5	4	4	4	4	4	5	5	4	5	5	4	4	5	3	4	4	4	4	4	4	5	4	2	4	3	2	4	3	4	4	4	4	4	4	4	3	4	4	4	4	4
A	2	48	3	3	5	5	4	5	4	4	5	5	4	5	5	5	5	5	3	3	5	1	4	4	4	4	5	5	4	5	3	4	2	3	5	3	5	5	5	5	5	5	4	4	5	5	5	5	4
A	2	27	3	8	4	3	2	1	3	3	4	3	4	3	2	3	4	3	3	3	1	1	3	2	3	3	4	3	2	3	1	3	1	1	2	1	4	2	3	4	2	3	3	3	3	3	4	3	2
A	2	32	3	7	5	5	5	5	5	4	5	4	5	5	5	5	5	5	4	4	5	2	4	4	4	4	4	4	5	4	2	4	3	2	4	2	4	5	5	5	4	4	4	3	4	4	5	5	5
A	2	28	3	9	4	4	4	4	4	4	4	4	4	4	4	4	4	4	4	2	4	4	2	2	3	4	2	3	4	4	2	4	4	4	4	4	4	3	4	4	4	4	4	3	4	4	4	3	4
A	2	24	3	2	5	5	4	2	3	3	4	3	4	5	5	4	5	5	2	4	5	3	4	3	4	5	4	4	3	5	2	4	3	2	4	5	4	5	5	5	5	5	5	1	4	4	5	4	5
A	1	28	3	4	5	5	5	5	5	4	5	5	5	5	5	5	5	5	4	4	5	4	5	4	4	4	4	4	5	4	3	2	4	3	4	4	5	5	4	3	5	3	4	4	4	3	5	5	5
A	2	29	3	9	5	5	5	4	4	3	4	5	5	5	5	5	5	4	5	4	5	3	5	5	5	5	5	5	5	4	1	3	2	1	3	2	5	5	5	5	4	1	5	5	4	5	5	5	4
A	2	38	3	10	4	4	4	4	4	4	4	4	4	4	4	4	4	4	4	2	4	3	4	4	4	4	4	4	4	4	2	4	2	2	4	4	4	4	4	4	3	4	4	3	4	3	4	4	4
A	1	52	3	14	5	4	4	5	5	2	5	5	5	5	5	5	5	5	4	4	5	4	4	4	4	4	5	5	5	5	4	4	4	2	5	4	5	5	5	5	5	4	4	4	4	5	3	5	4
A	1	42	3	13	5	4	4	3	4	3	4	4	4	4	5	5	4	5	4	4	4	3	3	4	4	3	4	4	4	4	2	4	4	2	3	4	4	5	4	4	4	3	4	4	4	4	4	4	4
A	1	44	3	12	3	5	3	4	4	3	4	4	4	5	5	4	4	5	4	4	4	2	3	3	3	4	4	4	5	3	2	3	3	2	3	4	4	3	4	4	4	3	4	4	4	4	4	4	3
A	2	23	3	1	4	5	4	4	3	3	4	4	4	4	4	4	4	4	3	4	4	3	4	3	3	4	3	3	4	4	3	3	4	3	3	4	5	4	4	5	4	3	4	3	4	4	4	4	4
A	2	22	3	3	5	5	5	5	5	4	5	5	5	5	5	5	5	5	4	5	5	4	5	5	5	5	4	4	5	5	5	5	5	2	5	5	5	5	5	5	5	5	5	5	5	5	5	5	5
A	2	24	3	1	5	5	4	3	2	3	5	2	4	5	5	5	4	5	4	4	5	3	4	4	4	2	5	4	5	5	4	4	4	2	4	5	5	5	4	5	4	4	4	3	4	5	5	4	4
A	1	46	3	13	4	5	4	5	4	4	4	4	5	5	5	5	5	5	4	4	5	3	4	5	3	5	5	4	5	4	2	4	5	2	5	2	4	4	4	4	5	1	4	4	4	4	4	4	4
A	2	26	3	3	5	5	4	4	2	2	1	4	3	5	5	5	5	5	4	5	5	4	5	5	4	4	3	3	5	4	1	4	3	2	4	1	4	4	5	4	5	4	5	3	3	5	4	4	1
A	1	36	3	4	4	4	3	4	3	4	4	4	4	4	4	4	4	4	4	3	4	3	3	4	3	4	4	4	4	4	4	4	4	4	4	4	4	3	4	4	3	4	4	2	4	4	4	4	3
A	1	35	2	2	5	5	5	5	4	5	5	5	5	5	1	5	5	5	5	5	5	3	5	5	5	5	5	5	5	5	5	5	5	5	5	4	5	5	5	5	5	5	5	5	5	5	5	5	5
A	1	20	3	1	4	4	3	2	2	4	5	4	3	5	4	4	4	4	4	4	4	2	4	4	4	2	4	4	3	4	3	4	3	4	2	3	4	4	4	5	4	4	4	3	4	4	5	4	5
A	2	23	3	1	5	5	4	3	4	5	5	5	5	5	5	5	5	5	4	5	5	5	5	5	4	1	4	5	5	5	5	5	5	3	5	4	5	5	5	5	5	3	5	4	5	5	5	5	5
A	2	27	3	1	4	4	4	4	2	4	4	4	4	4	44	4	4	4	4	4	4	2	4	4	4	4	4	4	4	4	2	4	4	2	4	4	4	4	4	4	4	4	4	4	4	4	4	4	2
A	2	23	2	3	4	4	4	3	4	3	4	4	4	4	2	4	4	4	3	3	3	2	4	4	4	2	4	3	4	4	2	3	4	4	4	2	4	4	4	4	4	4	4	3	4	4	4	4	4
A	2	23	3	1	4	4	4	4	3	4	5	3	4	4	4	4	4	4	4	4	4	2	4	4	3	3	3	3	3	4	2	4	2	3	3	3	5	4	4	4	4	3	4	4	4	5	4	5	1
A	1	28	3	1	4	4	4	4	2	4	4	4	4	3	4	4	4	4	4	4	4	3	4	4	4	3	3	3	4	4	4	4	4	3	4	2	4	4	4	4	4	4	4	3	4	4	4	4	3
A	2	38	2	1	4	4	2	3	3	3	4	4	3	3	4	3	2	4	3	3	4	2	2	3	3	2	3	3	3	3	3	3	4	4	3	4	4	3	4	4	3	3	3	4	4	3	3	4	3
A	1	28	3	1	4	2	4	5	1	2	5	5	5	5	5	4	5	5	4	3	5	4	4	5	4	4	3	3	5	4	5	3	5	4	5	4	4	5	5	5	5	4	4	4	5	5	5	5	5
A	2	20	3	1	5	4	4	3	4	4	4	4	4	4	3	4	3	3	2	4	4	2	4	4	4	4	4	4	4	3	2	3	4	3	4	3	5	5	4	4	4	4	4	4	4	4	4	4	3
A	1	30	3	1	4	3	4	4	1	4	4	4	4	5	5	4	5	5	4	2	5	4	4	4	2	2	4	4	4	4	4	4	4	4	4	4	4	4	4	4	4	4	4	4	4	4	4	4	5
A	1	24	3	1	5	4	4	3	3	4	5	4	5	2	5	5	5	5	5	4	5	2	5	5	5	4	4	4	4	4	2	4	4	2	4	5	4	4	5	5	5	5	5	4	4	4	5	5	5
A	1	28	3	1	4	4	3	5	1	3	5	3	3	4	5	4	5	5	3	2	5	1	1	2	3	3	3	3	2	4	1	3	4	2	3	2	4	3	4	4	4	4	4	3	4	5	5	3	3
A	2	24	2	1	5	5	5	5	4	4	5	5	4	4	5	5	5	5	4	5	3	1	5	3	3	4	3	4	4	5	1	5	2	1	3	4	5	3	5	5	4	4	5	4	4	3	4	3	3
A	2	24	2	1	5	5	5	1	4	4	5	4	4	4	4	4	4	4	3	4	5	3	4	5	4	4	4	4	5	4	3	4	4	3	4	4	4	4	4	4	4	3	4	4	4	4	4	4	4
A	2	22	1	1	4	4	4	3	2	3	4	4	4	3	2	4	4	3	4	4	4	2	4	4	4	4	4	4	3	4	2	4	3	2	4	2	4	4	4	4	4	4	4	4	4	4	4	4	3
A	2	55	3	35	4	4	3	4	4	3	4	4	4	4	4	4	5	4	4	3	3	2	4	3	4	4	4	4	4	4	2	3	2	2	4	2	4	3	4	4	3	4	4	4	4	4	4	4	2
A	2	42	3	12	4	4	4	4	4	4	4	4	4	4	4	4	4	4	4	2	4	2	2	4	4	4	4	4	4	4	2	4	4	4	4	4	4	4	4	4	4	4	4	5	4	4	4	4	4
A	1	48	2	10	4	5	5	4	4	4	5	4	5	5	5	4	4	5	5	5	5	1	4	4	4	5	4	4	4	5	1	5	2	4	4	1	4	4	4	4	5	4	4	3	4	4	5	5	4
A	1	21	3	2	3	2	4	2	2	4	4	4	4	5	4	4	4	2	2	3	4	1	2	4	3	4	4	4	2	4	1	4	4	1	4	2	4	3	4	4	5	5	4	2	4	4	3	4	2
A	2	54	2	26	5	4	4	4	4	4	5	4	4	4	4	4	4	4	4	4	4	3	4	4	4	4	4	4	4	4	3	4	2	2	4	4	4	4	4	4	4	4	4	3	4	4	4	4	4
A	1	54	2	30	5	5	5	5	5	5	5	5	5	5	5	5	5	5	5	5	5	1	4	4	5	5	4	4	4	4	2	4	2	2	4	1	4	5	5	4	4	4	4	4	4	5	5	5	5
A	1	46	3	10	4	4	4	5	5	4	5	4	4	2	5	1	5	5	4	4	5	2	4	3	4	5	5	5	5	5	3	5	3	2	5	2	5	5	5	5	3	4	4	4	4	4	5	4	3
A	2	51	3	2	4	4	4	3	3	4	4	4	4	5	5	5	5	5	5	2	5	1	4	4	3	5	4	4	4	4	2	4	3	4	4	3	4	4	4	4	3	3	4	3	4	4	4	4	3
A	2	52	3	15	5	5	5	4	5	5	4	5	5	5	4	4	5	5	5	4	4	4	4	3	3	4	5	4	4	4	3	4	3	3	3	2	4	4	4	4	5	3	4	4	4	4	4	4	4
A	2	31	3	5	4	4	4	2	4	4	4	4	4	2	2	4	2	2	4	4	2	2	4	4	4	4	4	4	2	4	2	4	2	2	4	2	4	4	4	4	4	4	4	4	4	4	4	4	2
A	1	57	2	37	4	4	4	2	4	3	4	4	4	2	2	4	4	4	3	3	4	2	4	3	3	3	4	4	3	4	3	4	2	2	4	1	4	4	4	4	4	4	4	4	4	3	4	4	4
A	2	29	3	2	5	5	5	1	5	5	5	5	5	5	5	5	5	5	3	3	5	3	5	4	4	5	5	5	4	5	3	5	4	4	5	4	5	5	5	5	5	5	5	3	5	5	4	5	4
A	2	58	2	28	4	4	4	4	4	4	4	4	4	2	4	4	4	4	4	4	4	2	4	4	4	5	4	4	3	4	3	4	2	4	4	1	4	4	4	4	4	5	4	4	4	4	5	5	4
A	2	21	2	2	4	4	4	4	2	5	4	4	4	4	4	4	4	4	2	2	4	4	4	4	4	4	4	4	4	4	4	4	4	4	4	4	4	4	4	4	4	4	4	4	4	4	4	4	4
A	2	41	1	3	4	4	4	3	2	4	4	4	4	4	4	5	4	4	4	2	4	4	2	4	4	4	4	4	4	4	4	4	4	4	4	4	4	4	4	4	4	4	4	3	4	4	4	4	4
A	2	51	3	4	5	2	4	4	4	4	4	4	5	5	1	4	4	4	4	4	4	2	4	4	4	4	4	4	4	4	2	4	3	4	4	2	4	4	4	4	4	3	4	3	4	4	4	4	4
A	2	47	2	30	4	4	4	3	4	4	4	4	4	4	4	4	4	2	4	4	4	2	2	3	4	4	4	4	2	4	3	4	4	3	3	2	4	3	3	4	4	4	4	4	4	3	4	4	3
A	2	47	3	27	4	5	5	2	5	5	5	5	5	5	5	4	5	2	5	4	4	1	4	3	4	5	5	5	4	4	2	4	2	4	4	2	4	4	5	5	4	4	4	3	4	4	4	5	4
A	2	40	4	15	4	4	3	3	4	3	4	4	3	4	3	3	3	3	4	3	2	2	2	3	3	4	4	3	3	3	2	4	2	3	3	2	3	4	3	3	3	4	3	4	4	3	4	4	3
A	2	24	3	1	5	1	4	1	2	4	5	3	3	5	4	2	5	4	4	2	5	4	2	4	4	5	2	2	5	4	1	5	3	4	1	1	5	5	5	5	4	4	5	3	5	5	5	5	3
A	2	34	2	3	5	4	4	3	1	5	5	5	4	5	5	5	5	5	4	4	4	3	4	4	4	4	5	5	5	4	3	4	3	3	4	3	4	5	5	5	4	5	5	3	4	2	5	4	4
A	1	44	3	3	4	4	4	4	4	4	4	4	4	5	4	4	5	5	4	4	3	4	4	4	5	5	5	4	4	5	2	4	3	4	3	2	4	4	4	4	4	3	4	3	4	4	3	5	3
A	2	56	3	28	4	4	2	5	4	4	5	4	5	5	5	1	5	5	5	5	5	1	5	5	5	5	5	5	5	5	2	5	2	4	5	1	5	5	5	5	4	5	5	4	5	5	5	5	5
A	2	38	3	17	4	4	1	2	5	5	4	4	4	5	5	5	5	5	5	3	5	1	4	2	5	5	5	5	2	5	1	3	1	1	2	2	5	5	2	5	4	4	4	2	4	2	4	5	1
A	2	39	3	15	5	5	4	2	4	4	4	4	5	5	5	4	4	4	4	2	4	4	4	2	4	5	5	4	4	5	4	4	3	2	4	2	4	5	5	5	4	4	4	4	4	5	5	5	3
A	2	51	3	2	5	3	5	3	5	5	5	4	5	2	4	5	1	4	4	4	4	2	4	4	4	5	5	5	5	5	3	4	4	4	4	4	5	5	4	4	3	3	4	4	4	4	4	5	3
A	1	43	3	9	5	5	5	2	5	5	5	5	5	4	5	5	5	5	5	2	4	1	1	1	1	5	5	5	4	3	2	5	4	4	1	2	5	5	5	5	1	5	4	1	5	5	5	5	3
A	2	55	2	10	4	4	4	3	4	4	4	4	4	5	5	5	4	5	4	2	5	2	4	3	4	5	4	4	4	5	2	4	3	2	4	2	4	4	4	4	4	4	4	3	4	4	5	5	2
A	2	48	2	33	4	4	2	4	4	4	4	4	4	4	4	4	4	4	4	4	4	2	4	4	3	4	4	4	4	4	4	4	4	4	4	4	4	4	4	4	4	4	4	4	4	4	4	4	4
A	1	29	3	8	2	2	4	3	2	4	4	4	4	5	4	4	4	4	4	2	5	2	4	3	4	5	4	4	4	4	2	4	3	2	3	1	4	4	4	4	4	4	4	3	5	5	5	5	3
A	2	51	3	4	5	4	4	4	4	4	4	4	4	4	4	4	2	3	4	4	4	2	4	4	4	4	4	4	4	4	2	4	3	3	4	2	4	4	4	4	4	3	4	4	4	4	4	4	3
A	1	50	3	30	4	4	4	4	4	4	4	4	4	5	5	5	5	4	4	4	4	4	4	4	4	4	4	4	4	4	4	4	4	4	4	4	4	4	4	4	4	3	4	3	4	4	4	4	4
A	2	51	3	16	5	4	4	2	4	4	4	4	5	4	4	4	4	4	4	4	4	3	4	3	4	4	4	3	4	4	2	4	3	4	4	2	4	4	4	4	4	3		43	4	4	4	4	4
A	2	56	3	15	2	4	5	4	4	4	3	5	5	5	5	5	5	4	5	3	5	2	3	4	4	5	5	5	5	4	2	5	3	2	4	4	5	5	5	5	5	4	5	4	4	3	4	5	5
A	1	50	3	30	5	5	4	4	5	4	5	5	4	4	4	5	5	4	4	4	4	3	4	3	4	4	4	4	4	4	4	4	4	4	3	4	4	4	4	4	4	4	4	3	4	4	5	4	4
A	2	51	2	30	5	5	1	2	5	4	2	2	5	4	5	3	4	2	5	1	4	2	4	3	3	4	4	3	4	4	2	3	4	2	3	4	4	4	4	4	4	4	4	2	4	4	4	4	4
A	1	42	2	8	5	5	4	5	5	4	4	4	4	5	5	5	5	5	5	2	5	1	5	5	5	5	4	4	5	4	1	4	4	4	4	4	4	4	4	4	4	3	4	4	4	4	4	4	3
A	2	33	3	10	5	4	2	2	5	5	4	5	5	5	4	5	5	2	5	3	4	2	2	3	4	5	5	5	3	5	1	4	3	1	3	2	5	5	5	5	4	4	5	4	5	5	5	4	4
A	1	55	3	30	4	4	2	4	5	4	5	4	4	5	3	4	4	4	4	4	4	2	4	4	4	4	4	4	4	4	2	3	3	2	4	1	4	4	4	4	4	4	4	2	4	4	4	4	4
A	2	37	3	15	5	5	3	2	5	5	4	4	4	5	4	4	4	2	5	2	2	4	4	2	4	2	2	2	2	4	3	4	4	2	2	4	2	3	4	5	4	4	4	5	4	4	4	4	4
A	2	46	2	9	4	4	4	3	2	4	4	4	4	2	4	4	5	5	4	4	5	1	4	4	4	4	4	4	4	4	2	3	2	3	4	3	4	4	4	4	4	4	4	4	4	4	4	4	4
A	2	59	4	10	5	5	5	5	4	5	5	4	5	5	5	3	5	5	5	5	1	2	5	4	5	5	5	5	5	5	1	5	2	2	4	1	5	5	5	5	4	4	5	4	4	5	5	5	2
A	2	55	2	35	5	5	5	4	5	5	4	4	5	5	5	4	4	4	4	4	4	2	4	4	4	5	5	5	4	4	3	4	3	3	3	1	4	4	4	4	3	5	4	5	4	4	5	4	4
A	2	49	2	31	5	5	5	4	2	5	5	5	5	5	5	5	5	4	5	4	5	1	4	4	4	5	5	5	5	4	1	5	1	2	4	1	4	5	5	5	4	4	4	4	4	4	4	5	4
A	1	50	3	12	4	4	4	4	4	3	4	4	4	4	4	4	5	5	4	4	3	2	4	3	4	4	4	4	3	4	2	4	4	2	4	2	4	4	4	4	4	4	4	4	4	4	4	5	4
A	2	28	4	1	5	3	4	4	1	3	5	3	5	4	5	5	3	3	4	3	5	3	3	3	4	4	4	4	4	5	4	4	2	3	4	2	4	4	4	4	3	3	4	3	3	4	4	4	4
A	2	20	1	1	4	3	3	2	4	4	4	4	4	5	3	4	5	4	4	3	4	2	4	4	3	4	4	4	3	5	2	4	3	4	4	2	4	4	3	3	3	4	4	3	4	2	4	4	5
A	2	22	3	1	4	5	4	2	3	5	4	5	5	5	5	4	5	4	4	4	3	3	4	3	3	5	5	5	3	4	3	5	4	2	3	4	3	4	4	4	4	4	3	4	4	4	3	4	3
A	1	53	3	16	4	2	4	3	4	3	4	4	4	4	4	4	4	4	4	3	4	2	4	3	4	4	4	4	4	4	2	4	2	2	4	4	4	4	4	4	4	3	4	4	4	3	4	4	4
A	2	37	3	15	3	2	1	5	5	3	3	4	5	4	4	5	5	5	5	2	2	1	2	3	3	5	5	5	5	4	1	4	2	1	4	2	5	2	4	4	3	3	5	5	5	3	4	4	5
A	2	45	3	8	5	4	4	5	4	4	4	2	4	5	5	5	5	5	5	2	5	1	4	4	4	4	5	4	4	5	1	4	4	2	2	4	4	5	5	5	5	5	4	4	3	4	4	5	5
A	1	60	2	30	4	4	4	5	4	4	4	4	4	4	4	4	4	3	4	4	5	4	4	4	4	4	4	4	5	4	4	4	4	2	4	2	4	4	4	4	4	4	4	4	4	4	4	4	4
A	1	43	2	6	4	2	4	4	4	4	4	4	4	4	4	4	4	4	4	3	4	2	4	4	4	4	4	4	4	4	4	4	4	4	4	2	4	4	4	3	2	4	4	3	3	4	4	4	3
A	1	25	2	1	5	4	4	2	4	4	4	3	4	4	4	4	3	4	4	4	4	3	2	4	4	2	3	4	4	4	4	3	4	3	4	4	4	4	4	4	4	4	4	3	4	4	4	3	3
A	2	50	2	33	4	2	3	4	4	3	4	4	4	4	4	4	4	5	5	4	4	4	4	4	4	4	5	5	4	4	4	4	4	4	3	4	3	3	4	4	4	5	4	4	3	4	5	4	4
A	2	59	2	35	4	4	4	4	4	5	4	4	5	5	4	4	4	4	4	4	4	2	4	3	4	4	5	5	4	5	2	4	2	2	4	2	4	4	2	4	4	5	4	4	4	4	5	5	4
A	2	36	1	10	5	4	3	2	5	4	4	3	4	4	4	4	2	2	4	1	2	1	3	1	3	4	4	3	3	2	1	3	2	2	3	1	4	3	4	4	3	1	4	3	4	4	4	3	2
A	2	45	3	3	5	5	5	3	5	5	4	3	5	1	5	4	4	4	2	4	4	1	4	3	4	5	5	5	4	5	2	4	3	4	4	2	5	5	5	5	4	3	4	4	4	5	4	5	3
A	2	61	2	38	4	4	4	5	4	4	4	4	4	5	4	5	5	5	4	4	5	2	4	5	4	4	4	4	5	5	2	4	4	1	4	4	4	5	4	4	4	4	4	4	4	4	5	5	5
A	2	29	3	1	5	4	4	3	4	4	5	4	4	4	4	4	4	4	4	3	4	3	4	4	4	4	4	4	4	4	3	4	3	3	4	2	4	4	4	4	4	3	4	3	4	3	3	4	3
A	2	55	3	2	3	3	4	3	2	2	1	3	5	1	4	4	3	3	2	5	3	1	5	3	3	2	4	4	3	4	2	3	5	2	3	2	3	4	3	3	3	4	3	2	2	3	1	3	2
A	2	60	1	43	4	4	4	4	4	4	4	4	4	4	4	4	4	4	4	4	4	4	4	4	4	4	4	4	4	4	4	4	4	4	4	2	4	4	4	4	4	4	4	4	4	4	4	4	4
A	2	25	1	2	4	4	4	4	4	4	4	4	4	4	4	4	4	4	4	4	4	2	3	3	3	4	4	4	4	4	3	4	3	3	4	3	4	4	4	4	4	4	4	4	4	4	4	4	4
A	1	59	3	1	3	1	4	2	1	4	5	4	4	4	5	5	5	5	4	4	5	1	4	4	4	4	4	4	5	4	2	4	2	2	4	1	4	3	4	4	4	4	4	2	4	4	4	4	5
A	2	33	4	3	5	4	4	4	5	4	4	4	4	4	4	4	4	4	4	4	4	2	4	4	3	4	4	4	3	2	2	3	3	2	4	4	4	4	4	4	4	4	4	4	4	4	4	4	4
A	1	22	3	1	5	5	5	3	3	5	5	5	1	5	1	1	5	3	3	4	4	2	5	5	5	5	4	4	5	4	4	5	4	4	4	3	4	4	4	4	5	3	5	4	4	3	4	4	2
A	1	56	2	29	4	4	4	3	4	4	4	4	4	2	4	4	5	5	4	4	5	3	4	4	4	4	4	4	5	4	3	4	3	4	4	2	4	4	4	4	4	3	4	3	4	4	4	4	3
A	1	68	2	29	4	4	4	3	4	4	4	4	4	2	4	4	2	5	1	4	2	3	4	4	4	4	4	4	5	4	3	4	3	3	4	2	4	4	3	4	4	3	4	4	4	4	4	4	3
A	2	41	3	16	4	4	4	3	4	4	5	4	4	4	4	4	4	2	4	4	4	1	4	2	4	4	4	4	3	2	2	4	1	1	4	1	4	2	4	4	4	3	3	4	4	2	4	4	4
A	2	48	2	10	4	4	4	3	4	4	4	4	4	5	5	4	4	4	4	4	5	1	4	4	4	4	4	4	4	4	2	4	2	3	3	2	4	4	4	4	4	4	4	3	4	4	4	4	4
A	2	41	3	15	4	4	4	4	4	4	4	3	4	4	4	4	4	4	4	2	4	2	4	3	3	4	4	4	4	4	2	3	4	2	4	4	4	4	4	4	4	4	4	4	4	4	4	4	4
A	2	56	3	6	4	5	4	4	4	4	4	4	4	2	4	4	4	4	4	2	4	4	4	4	4	4	4	4	4	4	4	4	4	4	4	4	4	4	4	4	4	4	4	3	4	4	4	4	4
A	2	39	2	10	5	5	5	1	5	5	5	5	5	1	1	5	1	1	5	5	1	1	5	5	5	5	5	5	5	5	4	5	2	4	2	3	5	5	5	5	4	4	4	4	4	5	5	5	4
A	2	46	3	15	5	5	5	5	5	5	5	5	5	5	5	5	5	5	5	5	5	5	5	5	5	5	5	5	5	5	5	5	5	5	5	5	5	5	5	5	5	5	5	2	5	5	5	5	4
A	2	57	2	32	4	4	3	3	3	4	3	3	3	3	2	4	2	2	4	4	2	4	2	2	3	3	4	4	2	4	2	4	2	2	4	2	4	4	4	4	4	5	4	4	4	4	4	4	1
A	2	59	3	4	5	5	5	5	4	4	4	4	4	5	4	5	4	4	5	5	5	2	4	4	4	5	5	5	5	4	1	5	3	2	4	2	5	5	5	4	4	4	4	4	4	4	4	5	3
A	1	3	3	3	4	4	4	4	3	5	4	5	5	4	4	5	4	4	4	4	4	3	4	4	4	5	4	5	4	5	4	4	4	4	4	3	4	4	4	4	4	4	4	4	4	4	4	4	2
A	2	54	2	31	4	4	4	4	4	4	4	4	4	2	4	4	4	4	5	3	4	2	4	4	4	4	4	4	4	4	2	4	2	2	4	2	4	4	4	4	4	4	4	4	4	4	4	4	4
A	2	45	3	11	4	4	4	4	4	4	4	4	4	4	4	4	4	3	4	4	4	2	4	4	3	4	4	4	4	4	2	4	2	2	4	2	4	4	4	4	4	4	4	4	4	4	4	4	4
A	2	40	3	17	5	3	4	4	5	4	4	4	5	4	4	3	4	3	4	3	4	1	3	4	4	5	4	4	4	4	2	4	2	4	3	3	4	4	4	4	4	4	4	3	4	3	4	4	4
A	1	50	1	31	5	5	4	4	2	4	4	5	5	5	4	4	5	5	5	3	4	2	3	4	4	4	4	5	4	4	1	4	4	2	4	3	4	5	4	4	4	3	4	4	4	4	4	5	4
A	2	47	3	17	4	4	4	4	4	4	4	4	4	4	4	4	4	4	4	4	4	3	4	3	4	4	4	4	4	4	3	4	4	2	4	4	4	4	4	4	4	4	4	3	4	4	4	4	4
A	1	56	3	38	5	4	5	3	5	4	5	4	5	5	3	4	5	4	1	4	5	1	4	4	5	5	5	4	5	5	1	5	1	1	4	1	5	4	5	5	4	4	4	5	5	5	5	5	2
A	1	42	3	20	5	4	4	2	4	4	5	4	4	4	4	4	5	5	4	3	4	2	4	4	4	5	4	4	5	5	2	4	2	3	3	1	4	4	4	4	4	3	4	4	4	5	5	5	4
A	2	28	4	1	5	3	4	4	3	3	5	4	4	4	5	4	4	5	5	4	5	3	4	3	3	4	3	5	4	4	1	3	4	2	5	2	5	5	4	4	4	3	4	4	4	3	5	4	5
A	2	40	3	15	3	3	3	4	2	3	4	3	4	3	3	3	2	3	4	2	3	2	3	2	3	4	4	4	2	4	2	3	2	2	3	2	4	4	4	4	2	4	3	3	3	3	4	3	2
A	2	57	2	7	5	5	5	4	4	4	5	4	5	4	4	4	4	4	4	4	4	2	4	4	4	5	4	4	4	4	1	4	2	3	3	2	4	5	4	4	3	4	4	4	4	4	4	4	3
A	2	56	2	26	5	5	5	1	5	5	5	5	5	5	5	5	5	5	5	3	5	5	5	4	5	5	5	5	5	5	5	5	5	4	4	2	3	4	4	4	4	4	4	4	4	4	4	4	4
A	2	49	2	32	5	5	3	4	4	4	5	5	4	4	4	3	4	4	4	2	3	1	4	3	4	4	4	4	2	4	2	4	2	2	3	1	4	4	4	4	4	4	4	4	4	3	5	4	3
A	2	67	2	40	5	5	3	3	3	4	4	3	3	5	4	4	4	4	3	3	4	4	4	3	4	4	4	4	4	4	3	4	4	3	4	1	4	3	4	4	4	4	4	3	4	4	4	4	3
A	2	36	3	15	4	3	4	4	4	4	5	3	3	4	5	4	5	4	4	3	4	1	4	4	4	4	4	4	4	4	2	4	2	2	4	2	4	4	4	4	4	4	4	3	4	4	4	4	4
A	2	39	3	16	4	5	4	2	5	5	4	5	4	2	3	4	5	4	5	3	4	3	4	3	4	4	4	5	3	4	4	4	3	4	2	3	4	3	4	4	3	3	3	4	5	3	4	4	5
A	2	58	3	35	3	2	2	4	4	4	3	4	5	5	4	4	3	2	4	4	4	3	2	4	3	4	3	3	2	4	2	4	4	2	3	3	4	4	4	4	3	4	4	2	3	4	4	4	3
A	2	49	3	15	4	4	4	4	4	3	4	4	4	4	5	4	4	4	5	3	5	2	2	4	3	3	4	3	4	4	2	4	3	4	3	2	4	4	4	4	3	4	3	4	4	2	4	4	2
A	1	21	2	1	4	4	3	3	1	3	5	4	3	1	5	5	5	3	4	2	4	1	4	4	4	5	4	4	5	5	3	4	2	3	3	2	5	5	5	5	5	5	5	3	5	5	5	4	4
A	1	54	3	10	4	4	4	3	4	5	5	5	5	1	5	5	5	5	4	5	5	2	4	4	5	4	4	4	4	4	4	4	2	4	4	2	4	4	4	4	4	4	4	3	4	4	4	4	3
A	2	58	2	30	4	4	4	2	3	3	4	4	3	2	4	2	4	2	4	2	4	3	3	3	3	4	4	4	2	4	4	4	2	2	2	1	4	4	4	4	4	4	2	3	4	4	4	4	4
A	2	45	3	27	5	4	3	3	4	4	3	4	4	4	4	4	4	4	4	2	3	2	3	3	4	4	4	4	4	4	4	3	3	2	3	2	4	4	4	4	3	3	4	3	4	4	3	4	3
A	2	65	3	15	5	4	3	3	5	5	4	5	5	5	4	4	4	3	5	3	4	1	3	4	3	5	5	4	4	5	1	4	1	2	4	1	5	4	4	5	4	4	3	3	4	4	5	5	4
A	2	50	4	9	2	4	4	4	4	4	4	4	4	4	4	4	4	2	4	4	3	2	4	3	4	4	4	4	4	4	2	4	1	4	4	3	4	4	4	4	4	4	4	3	3	4	4	4	4
A	2	54	3	35	4	4	4	4	4	4	4	4	4	4	4	4	4	4	4	4	4	2	2	2	4	4	4	4	4	4	2	3	2	2	4	2	4	4	4	4	2	4	4	4	4	2	4	4	4
A	1	48	2	32	5	4	4	5	5	4	5	4	4	5	5	5	5	5	4	4	3	4	4	4	4	5	5	5	5	5	5	4	4	4	5	4	5	5	5	5	5	5	5	5	5	5	5	5	5
A	2	56	3	36	4	4	4	4	4	4	4	4	4	4	4	4	4	4	4	3	3	4	4	3	4	4	4	4	4	4	4	4	4	4	3	3	4	4	4	4	3	4	4	3	4	2	4	4	1
A	1	56	3	9	4	4	4	4	4	4	5	4	4	4	4	4	5	4	4	3	4	2	4	4	4	4	4	4	4	4	4	4	4	4	3	4	4	4	4	4	4	4	4	3	4	4	4	4	4
A	1	52	3	9	5	5	5	5	5	5	5	5	5	5	5	5	5	5	5	3	5	2	4	4	4	4	4	4	5	5	2	4	2	3	4	2	4	4	4	4	3	4	4	4	4	4	4	4	4
A	1	47	2	30	4	4	5	4	4	4	4	4	4	4	4	2	4	4	4	4	4	4	4	4	4	4	4	4	4	4	4	4	4	4	4	4	4	4	4	4	4	4	4	4	4	4	4	4	4
A	2	38	3	16	4	4	3	5	5	4	4	4	4	5	4	4	5	4	4	4	4	1	4	4	4	4	4	4	4	4	2	4	3	2	4	4	4	4	4	4	4	5	4	4	4	4	5	4	4
A	1	40	3	3	3	4	4	2	2	4	4	4	4	2	4	2	2	4	2	4	2	4	4	5	5	5	5	5	1	2	1	4	2	3	2	1	5	4	4	4	4	4	4	4	4	4	4	4	4
A	2	39	3	15	4	4	2	4	4	4	4	4	4	4	4	4	4	4	4	4	4	1	4	2	4	4	4	4	3	4	1	4	1	2	2	2	4	3	4	4	2	4	4	3	4	4	4	4	4
A	2	40	3	14	2	3	2	2	3	4	2	4	4	3	4	4	4	2	4	1	4	1	3	3	4	4	4	4	2	4	1	4	2	4	2	2	4	2	4	4	3	4	4	4	4	2	4	3	4
A	2	59	2	43	2	4	5	4	4	4	5	5	5	5	4	4	5	5	5	4	4	2	3	3	4	4	4	4	4	4	2	4	2	2	3	3	4	4	4	4	2	4	4	3	4	3	4	4	4
A	1	35	3	15	4	4	4	2	4	4	5	4	4	4	5	4	5	5	4	4	4	2	4	4	4	5	4	4	4	4	2	3	4	3	4	2	4	4	4	4	4	4	4	4	4	5	5	4	4
A	2	56	3	38	4	5	4	4	4	4	5	4	4	4	4	4	5	5	5	4	4	2	3	4	4	4	5	4	4	4	1	4	2	2	4	2	4	2	4	4	4	3	4	5	5	5	5	5	4
A	1	48	3	20	4	4	4	5	5	4	5	4	4	5	5	4	5	5	5	3	5	1	4	4	4	4	5	4	5	5	2	4	4	2	4	2	5	4	5	5	4	4	4	4	4	4	4	5	3
A	2	55	2	37	5	4	4	3	5	5	5	5	4	2	3	4	5	5	5	3	5	2	3	3	4	3	5	5	5	5	2	5	3	2	5	2	5	5	4	5	4	4	4	3	4	5	4	5	2
A	1	60	2	28	4	2	4	2	4	4	4	4	4	3	4	4	4	4	4	4	4	2	4	4	4	4	4	4	4	4	4	4	3	2	4	2	4	4	4	4	4	4	4	4	4	4	4	4	3
A	1	48	2	10	4	2	4	2	4	4	4	4	4	4	2	4	2	4	4	4	4	2	4	4	4	4	4	4	4	4	2	4	2	1	5	1	4	4	3	3	4	4	3	4	4	4	4	4	3
A	2	55	3	15	4	3	1	2	1	3	5	3	3	3	4	3	4	4	5	3	3	1	2	2	3	4	4	3	3	4	1	3	1	2	2	2	4	1	3	2	2	4	2	3	2	2	5	4	3
A	2	52	3	26	4	4	4	2	4	3	4	4	4	5	5	4	5	2	4	1	4	1	3	3	3	4	3	3	3	4	1	4	1	3	3	1	3	4	4	4	2	1	3	3	4	1	4	4	1
A	2	60	3	40	4	4	4	5	4	4	4	4	4	4	4	4	4	4	4	3	4	3	4	3	4	4	3	4	4	4	3	4	2	3	4	2	3	4	4	4	4	4	4	3	4	4	4	4	3
A	2	41	3	2	4	4	4	4	4	4	4	4	4	5	4	4	5	5	4	4	4	3	4	4	4	4	4	4	4	4	3	4	4	3	4	3	4	4	4	4	4	4	4	3	4	4	4	4	4
A	2	50	2	20	5	5	5	2	5	4	4	4	4	3	4	5	5	5	5	4	4	1	4	3	4	5	5	5	3	5	2	4	2	4	3	1	5	4	4	4	3	3	5	3	4	4	4	5	2
A	2	58	3	8	5	4	4	4	4	4	4	4	5	5	5	5	4	4	4	3	4	1	3	4	3	5	4	5	4	4	1	4	1	1	4	2	5	4	4	4	4	4	4	4	4	3	4	5	4
A	2	61	3	41	5	5	5	5	5	5	5	5	5	5	5	5	5	5	5	5	5	5	5	5	5	5	5	5	5	5	5	5	4	4	5	2	5	5	5	5	5	5	5	5	5	5	5	5	5
A	1	49	2	30	4	5	4	2	5	3	5	5	5	5	1	4	5	5	5	5	5	1	5	5	5	5	5	5	5	5	1	4	2	2	5	2	5	5	5	5	4	4	4	5	5	5	4	5	5
B	1	26	4	5	5	1	3	2	5	3	4	2	4	4	4	5	5	4	2	2	5	2	4	4	3	2	3	3	5	5	4	3	4	4	3	2	5	4	4	3	5	5	4	2	4	4	5	4	3
B	1	27	4	2.5	5	1	3	5	2	5	4	1	5	4	5	4	4	4	2	1	4	1	4	4	3	1	3	3	4	4	1	3	1	1	4	1	4	5	3	3	5	4	5	2	4	2	5	4	4
B	1	57	3	7	3	2	3	4	4	3	4	3	4	4	4	5	5	5	2	2	4	2	2	3	2	2	4	4	4	4	4	4	4	4	4	2	4	3	3	4	4	4	4	2	4	2	4	3	4
B	2	34	4	7	3	4	4	5	2	5	4	4	5	5	5	5	5	4	1	2	5	3	4	4	4	2	5	4	5	2	4	4	4	2	4	3	4	5	5	5	5	5	5	1	5	2	5	4	5
B	1	30	3	7	4	1	3	1	5	3	5	2	4	5	4	5	5	4	1	2	5	1	3	4	3	1	3	3	5	5	5	3	4	4	3	2	4	4	4	3	4	5	4	1	4	4	5	5	3
B	1	49	3	6	3	1	3	5	5	3	4	3	4	4	4	5	4	4	2	1	4	1	2	4	2	1	4	5	4	4	4	4	4	4	5	1	4	3	3	4	4	5	4	2	4	2	4	4	3
B	2	34	3	8	4	5	4	4	2	5	4	3	4	5	4	5	5	4	2	2	5	1	4	4	4	2	5	4	4	2	4	4	4	2	4	3	4	5	5	4	4	5	4	1	5	1	5	4	5
B	1	27	4	3	3	2	3	5	2	4	3	1	5	4	5	4	5	5	2	2	4	2	4	4	3	1	3	3	4	4	1	3	1	1	5	1	4	5	3	3	4	4	5	2	4	2	4	4	4
B	1	32	4	1	5	3	5	5	4	3	5	4	5	5	5	5	5	5	3	5	5	3	4	4	3	4	4	4	5	5	4	4	4	4	5	3	4	5	5	5	5	4	4	4	4	4	4	4	4
B	2	28	3	3	5	4	3	5	1	5	4	3	4	4	4	5	5	4	1	2	5	1	4	5	4	2	4	4	5	2	5	4	4	1	5	3	4	5	4	4	4	4	4	1	4	1	4	4	5
B	2	37	4	3	5	4	4	5	4	5	5	3	5	5	5	5	4	1	1	1	5	2	4	4	5	4	3	2	5	3	1	3	4	3	3	3	4	4	5	5	5	5	5	4	5	4	4	5	1
B	1	36	4	8	5	1	4	5	4	3	4	1	4	5	5	4	5	5	1	1	5	2	2	3	2	3	5	5	5	4	2	3	4	2	4	2	4	3	4	4	4	4	3	4	4	4	4	4	4
B	1	28	3	2	3	2	3	4	5	3	4	3	4	5	5	5	3	4	2	1	4	1	3	4	2	1	4	5	4	5	5	4	4	4	4	2	4	3	3	5	5	5	5	2	5	1	4	4	3
B	1	44	4	7	2	4	4	2	2	4	2	4	4	4	5	4	4	3	4	4	5	3	4	4	4	2	3	3	5	4	3	3	4	2	4	1	5	3	3	5	5	5	5	3	3	4	4	4	4
B	1	42	4	8	1	5	5	2	2	4	2	4	4	3	5	5	4	3	5	4	5	3	4	5	4	2	3	3	4	4	3	3	4	2	5	1	5	3	3	5	4	5	5	3	3	4	5	4	4
B	2	28	4	2	3	4	3	1	4	3	2	2	4	4	4	3	5	3	2	2	3	2	4	4	3	2	3	3	3	4	4	3	4	2	4	3	4	3	3	4	4	4	3	2	2	2	4	4	3
B	2	31	4	2	3	2	4	3	4	4	4	3	4	4	4	3	4	4	4	3	4	2	2	3	3	3	3	3	4	4	2	3	3	2	3	2	4	4	4	4	4	4	4	3	3	4	4	4	4
B	1	31	4	3	5	5	5	5	3	5	5	5	5	5	5	5	5	5	5	3	5	2	4	5	5	5	5	5	5	5	4	5	4	4	5	4	5	5	5	5	5	5	5	2	5	5	5	5	5
B	2	30	4	1	4	1	5	3	4	5	4	3	5	4	5	3	5	4	3	3	4	1	2	3	3	3	3	3	5	4	2	3	3	2	3	1	5	5	5	5	5	5	5	3	3	4	5	4	4
B	2	34	3	7	3	5	3	5	5	1	5	1	5	5	5	5	5	5	5	1	5	5	5	2	3	1	5	3	5	5	5	3	5	5	5	2	5	5	5	5	5	3	5	3	5	3	4	3	4
B	2	32	3	6	4	4	3	4	5	2	4	2	5	4	5	5	5	5	5	2	4	5	4	1	3	2	5	3	4	5	5	3	5	4	5	2	5	4	4	4	5	3	5	3	5	3	4	3	5
B	2	24	3	1	4	5	4	2	4	4	4	3	5	4	5	4	4	4	3	3	4	4	4	4	4	3	2	2	4	4	5	4	4	2	4	5	5	5	5	5	5	5	5	5	4	4	5	5	5
B	2	34	4	5	4	3	3	4	4	4	3	3	4	5	5	5	5	4	2	4	5	2	4	4	4	3	3	4	2	1	2	4	3	2	4	2	3	4	4	4	4	4	4	4	4	4	4	5	5
B	1	26	4	2	4	1	4	5	4	3	5	3	5	5	5	5	5	5	4	5	5	4	4	5	3	3	3	3	5	4	4	5	4	4	5	2	4	5	4	5	5	5	5	3	5	4	5	5	5
B	1	30	4	7	4	3	3	4	2	4	5	2	4	4	5	3	5	4	2	3	4	4	2	2	3	1	3	3	4	5	4	4	4	4	3	2	4	3	3	4	3	4	3	5	4	2	4	4	4
B	1	40	3	7	5	4	5	4	5	4	4	4	4	5	5	4	5	5	3	3	4	2	4	4	4	3	3	3	4	4	2	4	4	3	4	2	4	5	4	4	4	4	4	4	3	4	4	4	4
B	1	22	3	2	5	3	3	4	5	4	5	3	5	5	5	5	5	4	2	2	5	1	4	4	3	2	3	3	1	5	2	3	4	2	5	2	5	5	4	5	4	5	4	3	4	4	4	5	4
B	2	30	4	1	5	4	2	2	2	3	2	4	5	1	5	5	3	4	2	1	5	2	4	4	3	2	3	2	5	5	5	3	2	4	4	2	4	2	2	3	4	4	4	2	4	4	3	2	4
B	1	29	3	4	5	3	3	1	4	3	5	3	5	4	5	3	3	5	1	1	4	1	4	5	3	1	3	3	4	5	2	3	4	3	4	2	4	2	4	4	5	5	5	2	4	4	5	3	3
B	1	26	3	2	4	2	2	2	4	2	2	3	5	4	4	5	5	5	3	1	5	1	5	5	4	2	3	4	3	4	1	4	5	2	4	4	3	4	4	4	5	5	4	2	4	5	4	4	4
B	2	25	3	4	4	3	2	1	4	3	4	3	5	4	4	5	5	4	3	4	5	2	3	5	2	3	4	3	5	5	2	3	5	3	5	1	4	3	4	4	5	5	4	2	3	4	4	4	4
B	1	38	4	5	5	3	3	1	4	3	4	2	5	5	5	5	5	4	3	2	5	1	4	4	3	1	3	3	4	5	4	3	5	2	4	4	4	4	4	3	4	4	3	3	4	5	4	4	4
B	2	24	4	2	5	3	3	2	5	3	4	3	4	4	5	4	5	3	2	1	5	1	5	4	3	1	2	3	4	3	4	3	5	2	3	1	5	5	4	4	4	1	3	3	4	4	4	4	4
B	1	44	2	6	5	2	5	4	1	4	5	4	5	4	5	5	5	5	3	3	5	4	4	5	4	4	3	5	5	4	4	4	5	4	5	3	4	5	4	4	5	5	5	4	5	4	5	5	5
B	1	41	3	3	5	4	3	4	2	2	4	3	4	4	4	4	5	5	2	3	5	4	4	4	4	3	3	3	4	3	4	3	4	4	4	2	3	3	3	4	5	5	4	5	4	3	4	4	4
B	1	38	2	8	5	1	5	3	1	3	5	5	3	1	5	5	5	5	5	5	4	4	5	4	4	4	4	4	4	4	4	4	4	1	5	1	4	4	4	4	4	4	4	4	4	4	4	4	2
B	1	25	2	1.5	4	4	4	3	3	3	2	4	4	5	5	4	3	5	2	2	3	2	3	4	3	3	4	3	2	2	2	3	4	3	4	1	4	4	4	5	4	4	5	5	5	5	5	3	1
B	1	27	3	1	5	4	5	5	3	4	5	5	4	5	5	4	5	5	2	3	5	3	4	5	4	4	3	3	5	5	4	3	5	2	5	3	5	5	5	5	5	4	4	4	4	4	5	4	5
B	1	24	3	1	4	3	4	4	3	3	4	3	4	4	5	4	4	5	3	4	4	4	4	3	4	4	3	3	4	4	4	4	4	2	4	3	4	3	3	4	3	4	3	5	4	4	5	3	4
B	1	32	4	1	4	4	3	4	2	3	4	3	3	4	4	4	5	4	2	2	5	3	4	4	3	3	2	3	4	4	4	3	4	4	4	2	4	4	3	4	4	3	4	4	4	3	4	3	4
B	1	21	3		4	4	4	4	4	4	5	4	4	4	4	5	4	4	4	4	4	3	4	4	4	5	4	4	4	4	3	4	3	2	4	4	4	4	4	4	4	4	4	4	4	4	4	4	4
B	1	38	3	3	4	4	4	4	2	3	5	4	4	4	4	4	4	4	2	2	4	4	4	4	3	4	3	3	4	4	4	3	4	4	4	3	4	4	4	4	4	4	4	2	4	4	4	4	4
B	1	26	2	3	4	5	5	5	2	4	5	4	4	5	5	4	5	5	2	2	5	2	2	1	4	4	3	3	5	3	3	3	4	3	5	1	4	3	4	4	5	5	4	4	4	3	4	4	4
B	1	30	3	3	4	4	2	3	3	3	4	4	4	4	4	4	4	4	4	3	4	3	3	3	3	4	3	3	4	4	3	3	4	3	4	4	4	4	4	4	4	4	4	3	4	4	4	4	4
B	1	32	3	3	4	4	3	4	2	2	4	4	4	4	4	4	4	4	4	3	4	3	4	4	3	4	4	3	4	4	4	3	4	3	4	3	4	4	4	4	4	4	4	4	3	4	4	4	4
B	1	20	3	0.5	4	4	4	4	3	4	4	4	4	4	4	4	4	4	4	4	4	4	4	4	4	3	3	3	4	4	4	4	4	4	4	4	4	4	4	4	4	3	4	4	4	3	4	4	4
B	1	40	3	4	3	4	4	3	2	2	4	3	4	4	4	4	4	4	4	3	3	3	2	4	4	3	3	4	4	4	4	4	3	4	4	2	4	4	4	4	4	4	4	3	4	4	4	4	4
B	1	28	3	1	5	4	4	4	3	3	5	4	4	4	4	4	4	4	3	3	4	2	4	4	3	3	4	4	4	4	2	4	3	3	4	2	4	4	4	4	4	4	4	3	4	4	4	4	4
B	1	26	3	0.5	5	5	5	4	3	4	4	4	4	5	5	4	5	4	4	2	5	2	4	4	4	4	3	4	4	5	4	5	4	2	4	2	4	5	5	4	4	4	4	4	4	4	4	4	4
B	1	55	3	7	4	4	4	2	4	4	4	4	4	2	4	4	4	4	2	4	4	2	4	4	3	4	4	4	4	4	2	4	2	2	4	2	4	4	4	4	4	4	4	4	4	3	4	4	5
B	2	23	3	2	4	4	4	4	4	4	3	4	4	2	4	4	4	4	2	4	4	2	4	4	3	4	4	4	4	4	2	4	2	2	4	2	4	4	4	4	5	4	4	4	4	3	4	4	5
B	1	35	3	2.5	5	1	2	5	2	3	5	5	5	5	5	5	5	5	5	5	5	4	4	5	5	5	5	5	5	5	4	4	5	5	5	4	5	5	5	5	5	5	5	4	5	5	5	5	5
B	1	28	3	4	4	4	5	5	2	3	4	4	4	5	5	4	5	5	4	3	5	2	4	4	4	4	4	4	4	4	3	3	2	3	4	2	4	4	4	4	4	4	4	3	4	4	4	4	4
B	1	32	3	1	4	4	4	5	3	4	5	5	5	5	5	4	5	5	3	3	4	4	5	5	5	4	3	3	5	4	4	4	3	3	5	5	5	5	5	5	5	2	5	3	4	4	5	5	5
B	2	21	1	2	4	5	4	2	5	4	3	3	3	4	3	4	2	2	4	4	2	3	3	4	4	5	4	4	3	4	3	4	1	1	5	2	5	5	5	5	5	5	5	4	4	5	4	5	1
B	1	32	3	1	3	5	5	5	1	3	2	4	4	5	5	5	5	5	4	3	5	1	5	4	3	5	4	4	5	4	1	4	1	4	4	1	5	3	4	4	5	4	3	2	4	4	4	4	1
B	2		4	9	4	4	4	4	1	1	4	2	4	3	4	4	5	5	2	3	2	1	3	4	3	2	3	3	3	4	4	4	2	4	3	3	4	3	4	4	4	4	4	4	3	4	4	4	3
B	1	22	3	0	3	3	4	3	2	3	3	4	3	2	5	4	4	5	3	3	5	1	5	4	4	3	3	4	5	4	1	4	1	3	3	1	4	5	4	4	4	3	4	5	4	3	3	3	3
B	2	29	3	0.5	4	5	5	5	3	4	5	4	5	5	5	5	5	5	5	2	4	3	4	4	4	5	4	5	4	5	3	4	4	2	4	4	5	4	4	5	4	4	4	3	4	5	4	5	3
B	2	25	3	0.5	3	5	4	3	4	4	4	4	4	4	4	4	5	5	4	2	4	3	4	4	3	3	3	4	4	4	4	3	3	3	4	2	4	3	4	4	4	4	4	4	3	4	3	4	4
B	2	44	2	1.5	3	2	2	4	2	3	4	3	4	4	4	4	4	5	3	3	5	2	4	4	4	4	4	4	3	4	2	3	3	4	3	2	4	3	4	4	4	4	4	3	3	3	3	3	3
B	1	38	3	0.5	5	5	5	2	5	5	5	5	5	3	4	5	4	4	5	5	4	1	5	5	5	5	5	5	4	5	1	5	3	3	5	1	5	5	5	5	5	5	5	5	5	5	3	5	1
B	2	24	4	2	4	4	4	4	2	4	4	4	4	4	4	4	4	4	3	4	4	4	4	4	4	4	3	4	4	4	3	4	4	3	4	3	4	4	4	4	4	4	4	4	4	4	4	4	3
B	1	45	3	4	4	4	4	2	4	4	4	4	4	4	4	4	4	4	4	3	4	1	4	4	4	4	4	4	3	4	2	4	3	2	4	1	4	4	4	4	4	4	4	3	4	4	3	4	1
B	1	21	3	0	5	5	4	5	3	5	5	4	4	5	5	4	5	5	5	4	5	2	4	5	5	5	5	4	5	5	5	5	5	3	5	2	5	5	5	5	5	5	5	4	5	5	5	4	5
B	1	42	3	8	5	4	3	4	1	1	4	3	4	4	5	4	5	4	2	2	4	4	2	3	3	4	3	4	4	4	3	3	3	4	4	3	4	4	4	5	4	4	4	3	4	4	4	4	4
B	1	21	3	2	3	4	4	4	3	2	5	2	3	4	3	4	5	5	4	3	4	1	3	2	2	2	2	2	2	2	2	2	4	4	2	2	5	3	3	5	5	4	4	4	4	3	5	2	5
B	1	22	2	2	5	5	5	3	1	2	5	4	4	5	5	4	4	4	3	4	5	3	4	4	3	4	3	3	4	5	4	3	4	1	4	2	4	4	4	4	4	3	4	3	4	4	3	3	2
B	1	34	3	3	3	3	3	3	1	2	4	3	2	3	4	4	4	3	3	2	3	1	4	3	2	4	3	3	3	4	2	3	3	2	4	3	4	3	3	5	5	3	4	4	5	4	4	2	2
B	1	42	2	2	4	3	4	4	3	2	4	3	4	4	4	3	5	4	3	3	4	2	3	3	3	3	3	3	3	2	3	3	4	3	4	2	4	3	3	4	4	4	4	4	4	3	5	3	3
B	1	40	3	6	4	3	4	3	2	2	3	3	4	3	4	4	4	3	2	4	3	2	4	4	3	4	2	2	3	4	2	3	3	2	4	2	4	4	3	5	4	4	4	4	4	4	4	3	4
B	1	30	3	6	4	2	4	4	2	2	3	4	4	4	4	4	5	5	2	4	4	2	4	4	4	4	2	3	4	3	2	4	2	2	4	1	4	4	4	5	1	4	4	4	4	4	3	4	2
B	1	59	3		5	5	5	2	4	3	4	5	5	5	4	5	5	4	4	2	5	2	5	5	4	4	4	4	5	5	1	4	2	4	5	1	5	5	5	5	5	5	5	4	4	5	5	5	5
B	1	31	4	5	4	4	3	4	2	4	4	4	4	2	4	4	4	3	4	2	3	2	2	2	3	2	3	3	3	4	1	3	3	2	2	2	4	4	4	4	2	2	4	3	4	4	3	3	3
B	1	29	3	0	3	5	5	4	4	2	5	5	5	5	5	5	5	5	4	3	5	2	4	4	4	3	2	2	5	4	3	3	4	4	4	4	4	5	3	5	5	5	5	3	4	5	4	3	4
B	1	29	3	8	4	4	4	3	2	3	5	4	3	3	4	2	4	2	4	2	3	2	2	3	2	2	3	2	3	3	2	3	4	2	3	2	4	3	3	4	3	4	4	3	4	4	4	3	3
B	1	34	3	3	4	4	3	4	4	2	4	4	4	5	5	4	5	5	4	4	5	2	4	4	4	4	4	4	4	3	2	4	4	2	4	2	4	4	4	4	4	4	4	4	4	4	4	4	4
B	1	25	3		4	4	4	4	4	4	5	4	4	4	4	4	5	5	3	4	4	2	4	4	4	3	4	4	4	4	4	3	2	2	5	1	4	4	5	4	5	4	5	4	5	4	5	4	4
B	1	42	3	2.5	3	3	4	3	2	2	4	4	4	4	4	4	4	4	4	3	4	2	4	3	4	4	3	4	4	4	3	3	2	2	3	2	4	4	4	4	4	4	4	4	4	2	4	3	4
B	1	41	3	4	4	4	4	4	2	2	4	4	4	4	4	4	4	4	4	2	2	2	4	4	4	4	2	3	4	3	2	4	3	2	4	2	4	4	4	4	3	4	4	2	4	3	4	4	2
B	1	40	3	6	5	5	5	4	2	2	5	2	5	5	4	5	5	5	5	5	5	1	5	4	4	5	5	5	4	1	1	5	2	2	3	1	5	5	5	5	5	5	5	5	5	5	5	4	5
B	1	31	4	4	5	5	5	4	2	2	5	2	5	5	5	5	5	5	4	3	5	1	4	4	3	5	5	5	5	5	1	4	3	2	5	2	5	5	5	5	5	5	5	5	5	5	5	5	2
B	1	32	4	9	4	4	4	4	3	2	5	3	5	5	5	5	5	5	4	3	5	1	4	5	2	5	5	5	4	5	1	4	3	2	5	2	5	5	5	5	5	5	5	3	5	5	5	5	4
B	1	39	3	6	5	4	4	2	2	1	4	3	4	5	5	5	5	5	4	3	2	1	4	4	2	5	4	4	4	5	1	4	3	2	4	1	4	4	4	5	4	4	4	3	5	5	5	4	4
B	1	34	3	5	4	5	5	4	2	4	5	5	4	5	5	5	5	5	2	3	5	4	4	4	4	4	4	4	5	3	4	4	4	3	4	2	4	4	4	4	4	5	5	4	4	4	5	3	5
B	1	30	3	8	4	4	4	5	3	4	4	4	5	5	5	4	4	4	4	3	5	3	4	3	3	3	4	3	4	4	4	4	4	3	4	3	4	4	4	5	3	4	4	4	4	4	4	4	3
B	1	26	3	2.5	4	5	5	4	2	4	5	5	4	5	5	4	5	5	3	3	4	4	4	4	4	4	4	4	4	3	4	4	4	4	4	4	4	4	4	5	5	5	5	4	4	4	5	2	5
B	1	23	3	2	4	4	4	5	3	2	5	4	4	5	5	4	5	5	3	3	4	4	4	3	3	3	3	4	4	4	4	3	4	4	4	4	4	3	3	4	4	4	4	3	4	4	5	3	4
B	1	24	4	1	4	5	5	4	1	4	5	5	4	5	5	5	5	3	2	3	5	4	4	4	4	4	4	4	4	3	4	4	4	3	4	4	4	4	4	5	5	5	5	3	4	3	5	4	5
B	1	38	3		4	4	4	4	3	4	4	3	4	4	4	4	4	4	4	4	4	3	4	4	3	3	4	4	4	4	4	4	4	2	3	3	4	4	4	4	4	4	4	4	4	4	4	4	4
B	1	41	3	13	5	3	4	4	3	4	5	5	5	4	5	4	4	4	4	4	4	4	4	4	4	4	3	4	4	4	4	4	3	4	4	2	4	4	4	4	3	4	4	4	4	4	5	4	5
B	1	28	3	8	4	5	4	4	1	2	5	4	4	5	5	5	5	5	2	1	5	2	5	3	3	4	3	2	5	4	2	4	4	4	4	2	5	5	4	5	3	4	4	3	4	5	4	4	1
B	1	40	3	15	4	5	5	4	4	4	5	4	5	5	4	5	5	5	4	3	5	4	4	5	5	3	4	4	5	4	3	4	4	3	4	2	5	4	4	5	4	4	4	4	4	4	4	5	4
B	1	28	4	7	3	5	5	3	3	5	5	5	5	5	5	5	5	5	5	1	5	1	5	5	5	5	5	4	5	3	1	3	5	2	5	2	5	5	5	5	5	5	5	5	5	5	5	5	5
B	1	38	3	0.5	3	5	4	4	3	4	5	4	5	4	4	4	5	5	4	4	5	2	4	5	5	5	4	4	5	4	2	4	4	4	5	4	4	3	3	5	4	4	4	4	4	2	5	4	4
B	1	28	3	2.5	3	5	5	4	3	4	5	5	5	5	5	4	5	5	5	5	5	1	4	4	3	4	4	4	4	4	2	4	2	3	5	2	4	3	3	4	3	4	4	5	5	5	3	4	3
B	1	25	4	1.5	3	4	5	4	3	5	5	4	5	5	5	4	4	4	4	4	5	3	4	5	5	5	2	4	4	4	3	5	4	3	5	3	3	3	3	3	3	3	3	4	5	5	5	5	5
B	1	21	33	0.5	3	4	3	4	3	3	4	4	4	4	4	4	5	5	3	3	4	4	4	4	3	3	3	3	5	3	4	3	5	4	3	5	3	5	4	5	5	4	3	4	4	4	4	3	3
B	1	22		0.5	3	4	5	4	3	5	5	4	5	5	5	4	4	4	4	4	5	3	4	5	5	5	2	4	5	4	3	5	4	3	5	3	3	3	3	3	3	3	3	5	5	5	5	5	4
B	1	37	3	0.5	5	5	4	4	2	2	5	5	4	5	5	5	4	2	4	4	4	2	4	4	4	4	4	4	4	5	4	3	5	4	4	5	5	5	5	5	4	4	4	3	4	4	5	5	5
B	1	26		1.5	5	5	5	5	2	3	5	4	5	5	5	5	5	5	1	2	4	3	3	4	3	3	3	3	4	4	4	4	4	2	4	2	4	4	4	4	4	4	4	3	4	4	4	4	4
B	1	21	4	0	5	4	4	4	3	3	5	5	4	4	5	4	4	4	3	3	4	3	4	4	4	4	3	3	4	3	3	4	4	2	4	2	4	4	4	4	4	5	5	5	5	4	4	4	3
B	1	21	3	1	3	4	3	4	3	3	5	4	3	4	4	3	4	4	4	3	4	3	4	4	3	3	3	3	4	4	3	4	4	2	4	2	4	4	4	4	4	4	4	4	4	5	4	4	4
B	1	25	4	4	4	2	3	5	4	2	5	3	4	4	5	4	5	5	2	3	5	4	4	4	3	2	3	5	5	4	5	3	4	4	4	4	5	4	3	5	5	5	5	4	4	4	5	4	5
B	1	22	3	2	5	5	4	4	3	2	5	4	4	4	2	4	4	4	4	4	4	3	2	3	5	4	4	3	4	2	2	4	4	4	3	3	4	4	4	4	4	4	4	4	4	4	4	4	4
B	1	43	3	1	4	4	4	5	5	3	5	4	4	5	5	4	5	5	3	3	4	2	4	4	4	3	3	3	5	4	2	4	4	4	2	2	4	5	4	5	3	5	4	4	4	4	5	4	5
B	1	29	3	1	2	3	4	3	2	3	4	3	4	3	4	4	4	3	3	2	4	3	4	4	3	4	3	4	4	4	4	3	3	3	4	2	4	4	3	4	4	4	4	3	4	3	4	3	4
B	1	31	3	1	5	1	5	4	4	4	4	4	4	4	4	4	4	4	4	4	4	3	4	4	4	4	4	4	4	4	4	4	4	2	4	4	4	4	4	4	4	4	4	4	4	4	4	4	4
B	1	23	3	1	5	3	4	5	4	4	4	4	4	4	4	4	4	4	4	4	4	4	4	4	4	4	4	4	4	4	4	4	4	2	4	2	4	4	4	4	4	4	4	4	4	4	4	4	4
B	1	35	4	1.5	5	5	5	5	2	3	5	3	5	5	5	5	5	5	1	2	4	3	3	4	3	3	3	3	4	4	3	4	2	2	4	2	4	4	4	4	4	4	4	3	4	4	4	4	4
B	1	38	3	0.5	5	5	5	5	3	3	5	3	3	5	5	5	5	5	3	3	5	3	5	5	3	3	3	3	5	5	4	4	4	3	5	4	5	5	5	5	5	5	5	4	4	3	5	4	5
B	1	27	3	4	5	3	2	5	2	3	4	4	5	5	5	5	5	5	5	3	5	4	4	4	4	4	2	4	4	5	3	4	4	4	4	4	4	4	4	5	4	4	4	4	4	4	4	5	4
B	1	20	3	1	5	5	4	5	5	3	5	5	5	5	5	5	5	5	4	5	5	2	4	5	3	4	5	4	5	5	4	3	4	4	4	4	5	5	5	5	5	4	4	4	5	5	5	5	5
B	1	36	3	12	5	4	3	3	3	4	5	5	5	2	2	3	5	5	4	3	2	1	2	2	3	3	2	2	2	3	3	5	2	1	2	2	2	4	3	5	2	5	4	2	4	5	4	2	3
B	1	21	3	1	5	3	4	2	5	3	4	4	4	1	4	3	5	5	4	3	4	1	4	3	3	4	3	3	2	3	3	4	2	1	3	1	4	5	4	4	1	4	3	5	4	4	5	3	4
B	1	20	3	1	4	4	4	1	4	3	3	2	3	4	3	2	5	4	2	3	2	1	1	3	3	3	3	3	2	3	2	2	2	3	2	1	4	5	5	4	1	4	4	5	4	4	4	3	2
B	1	26	3	0.5	5	5	5	5	3	3	5	5	5	5	5	5	5	5	3	5	5	4	4	5	5	5	4	5	5	4	3	4	4	2	5	4	4	5	5	5	5	5	5	3	5	5	5	5	5
B	1	21	3	1	3	4	4	4	3	3	4	4	4	4	4	4	2	4	3	4	4	3	4	4	3	3	3	3	4	4	3	3	4	4	4	2	4	4	4	4	4	4	4	4	4	4	3	4	4
B	1	21	4	1	4	5	3	3	1	4	5	3	3	4	5	2	4	5	3	3	2	1	3	1	3	2	3	4	4	4	1	3	1	1	2	1	4	3	4	5	3	5	4	4	4	3	5	4	4
B	2	39	3	1	4	5	4	4	2	3	4	3	3	4	4	4	4	4	3	4	4	2	4	4	4	4	3	3	4	4	2	3	3	4	4	2	4	3	3	4	4	4	4	4	4	4	4	4	4
B	1	24	4	0.5	4	5	4	4	2	2	5	2	4	4	5	4	5	5	4	3	5	4	4	4	4	3	3	4	5	4	4	3	4	4	4	4	4	4	4	4	4	4	4	4	4	4	4	3	4
B	1	46	2	3	5	5	4	5	5	3	5	5	5	5	5	5	5	5	4	5	5	2	4	5	3	4	5	4	5	5	4	3	4	4	4	4	5	5	5	5	5	4	4	4	5	5	5	5	5
B	1	25	4	1.5	3	4	4	4	2	4	4	3	4	4	4	4	4	4	4	3	4	2	4	4	3	4	3	3	4	2	2	2	4	2	4	2	4	3	4	4	4	4	4	4	4	4	4	3	4
B	1	26	3	2	4	4	2	4	2	1	4	1	3	3	4	4	4	4	4	2	3	1	4	3	3	3	3	2	2	3	1	2	2	1	2	1	4	4	3	4	2	4	3	5	4	2	4	3	1
B	1	33	3	6	4	4	4	3	2	2	4	3	3	3	4	4	4	4	4	2	4	2	4	4	2	4	3	4	3	4	2	3	4	2	4	2	4	4	4	4	4	3	3	2	2	2	4	2	4
B	1	21	3	1	4	4	4	4	4	3	4	3	4	4	4	4	4	4	4	4	4	3	4	4	3	4	3	3	4	3	4	3	4	2	4	3	4	4	4	4	4	4	4	3	4	4	4	3	4
B	1	25	3	4	4	4	4	2	3	3	3	4	4	5	4	4	5	4	4	4	4	3	4	4	4	4	4	4	4	4	2	4	4	2	4	2	4	4	4	4	4	4	4	3	4	4	4	4	4
B	1	32	3	3	5	2	4	4	2	2	4	3	4	4	5	4	4	5	2	2	4	4	4	4	3	4	3	4	4	4	4	3	4	4	4	3	4	4	4	4	4	4	4	3	4	2	4	3	4
B	1	37	3	7	4	4	4	2	1	2	4	4	4	2	4	2	4	4	4	2	4	2	2	4	3	2	2	2	2	4	2	3	2	2	3	1	4	4	4	4	4	4	4	3	4	2	4	3	4
B	1	20	3	0.5	5	4	5	5	2	3	5	3	4	5	5	4	5	5	4	3	5	4	4	5	4	4	3	3	4	4	4	2	5	3	5	4	5	5	4	4	5	5	5	4	5	4	5	4	5
B	1	24	4	1	5	5	5	5	5	5	5	5	5	5	3	1	5	5	5	5	5	2	5	5	5	3	4	4	3	3	3	3	3	3	3	3	3	3	3	3	3	3	4	5	5	5	5	5	1
B	1	30	3	3.5	4	5	5	3	1	3	5	4	4	5	4	4	5	3	3	4	5	1	4	4	5	3	3	3	2	5	1	4	3	1	4	2	5	5	4	5	5	5	5	4	4	5	5	4	5
B	1	20	3	0.5	4	5	5	5	3	4	5	4	4	4	5	5	5	5	5	5	5	3	5	4	5	5	5	4	5	5	3	5	4	1	5	2	5	4	4	5	5	5	5	4	5	4	4	5	4
B	1	26	4	1	3	3	4	2	2	3	4	4	3	4	4	3	4	4	4	3	4	2	4	3	3	3	3	3	4	5	2	3	4	2	3	2	4	4	3	4	4	4	3	4	4	4	4	3	4
B	1	24	3	4	4	4	4	1	2	4	4	4	3	3	4	4	4	4	2	4	2	2	3	3	4	3	4	4	2	4	2	4	2	2	3	1	4	4	4	4	4	3	4	3	4	4	4	4	3
B	1	28	3	7	3	5	3	1	4	4	3	4	4	4	4	4	4	4	2	4	4	4	3	4	3	3	4	3	2	4	3	4	3	3	2	2	4	4	4	4	4	4	4	4	4	4	4	3	2
B	1	40	2	9	2	4	4	4	2	4	4	4	3	4	4	4	4	4	2	3	4	2	4	4	4	3	3	3	4	4	2	4	4	2	5	2	4	3	4	4	5	4	4	4	4	4	4	4	4
B	1	28	4	2	3	4	3	4	3	3	4	4	4	4	4	4	4	4	3	4	3	1	4	4	4	4	3	4	4	3	2	3	1	2	3	2	4	4	4	4	3	4	4	3	4	4	4	3	4
B	2	20	3	0.5	4	4	4	3	3	3	3	4	3	4	4	4	4	4	2	4	4	2	4	4	3	4	3	3	3	2	3	4	2	2	3	1	3	3	3	4	4	4	4	3	4	4	4	3	2
B	1	21	3	0.5	4	4	4	3	3	3	3	4	3	4	4	4	4	4	2	4	4	2	4	3	3	4	3	3	3	2	3	4	2	2	3	1	3	3	3	4	4	4	4	3	4	4	4	3	2
B	1	24	4	1.5	4	4	4	3	3	3	3	4	3	4	4	4	4	4	2	4	4	2	4	3	3	4	3	3	3	2	3	4	2	2	3	1	3	3	3	4	4	4	4	3	4	4	4	3	2
B	1	22	2	2.5	4	4	3	4	3	3	4	3	3	4	4	4	4	4	2	3	3	2	4	3	3	4	3	3	3	4	2	3	2	1	3	1	3	4	3	4	3	3	4	3	4	3	4	3	2
B	1	25	3	0.5	4	4	4	3	3	3	4	4	3	4	4	4	5	5	2	4	4	2	4	3	3	4	3	3	3	2	3	4	4	2	3	5	5	4	3	4	3	4	4	3	4	4	4	4	2
B	1	21	3	1	3	4	4	5	3	4	5	4	5	5	5	4	5	5	4	3	5	4	3	4	4	4	3	4	5	4	4	3	4	4	4	4	4	4	4	4	4	4	4	5	4	3	4	4	3
B	1	26	3	2	4	4	4	3	2	3	3	4	3	4	4	4	4	4	2	4	4	2	4	3	3	4	3	3	3	2	3	4	2	2	3	1	3	3	3	4	3	4	4	3	4	4	4	3	2
B	1	20	3	1	4	5	4	4	4	4	4	4	4	4	5	4	4	5	1	3	5	4	4	4	4	3	4	4	4	4	4	3	4	4	4	3	4	4	4	4	4	4	4	4	4	4	4	4	4
B	1	27	3	4	3	5	4	4	2	3	5	4	4	4	4	4	4	5	3	3	4	4	4	2	3	3	3	4	4	2	4	3	4	3	2	2	4	4	4	4	4	4	4	3	3	4	4	4	2
B	1	30	4	0.5	4	4	4	4	3	3	5	4	4	4	4	4	4	4	4	3	4	2	4	4	3	4	3	4	4	4	2	3	4	4	4	4	4	3	4	4	5	5	4	2	4	4	4	3	4
B	1	31	4	4	5	5	5	4	1	1	4	4	4	4	3	3	5	5	2	2	4	2	4	4	3	2	3	3	5	4	4	3	5	4	4	4	4	4	4	4	5	5	4	4	4	4	5	3	4
B	1	23	3	1	4	4	4	4	2	3	4	4	4	4	4	4	4	4	4	3	4	3	4	4	3	3	3	4	4	4	4	3	4	4	4	4	4	3	3	4	4	4	4	2	4	4	4	3	4
B	1	29	3	3	4	4	4	4	4	3	4	3	4	4	5	3	4	5	4	3	4	4	4	4	3	3	3	3	4	2	4	3	3	4	4	4	3	4	4	4	4	4	4	2	4	4	4	3	4
B	1	39	3	8	4	4	5	5	2	3	5	1	5	5	5	5	5	4	4	2	5	4	4	4	4	5	4	5	4	5	4	5	4	3	4	3	5	5	5	5	5	5	5	3	5	4	5	4	5
B	1	28	3	2	4	4	4	2	3	3	4	4	4	4	4	4	4	4	4	4	4	4	4	4	4	3	3	3	4	4	4	3	4	2	4	4	4	4	4	4	4	4	4	4	4	4	4	4	4
B	1	30	4	3	4	4	4	4	2	4	4	4	4	4	4	4	4	4	2	3	4	4	4	4	3	3	3	3	4	4	4	3	4	1	4	3	4	3	3	4	4	4	4	3	4	4	4	3	4
B	1	25	4	1	4	4	5	4	2	3	5	5	4	4	4	5	4	4	4	4	5	4	4	4	4	4	4	3	4	4	4	3	4	2	4	3	4	3	4	4	4	4	4	3	4	4	4	4	4
B	1	39	4	5	3	4	4	4	2	2	5	4	3	5	4	3	5	4	3	3	4	1	4	4	3	3	3	3	5	3	1	3	4	4	3	2	4	3	3	4	4	3	3	1	4	2	4	3	2
B	1	23	4	2	5	5	5	4	1	2	1	5	5	5	5	1	4	5	5	2	4	3	4	4	4	4	2	3	5	2	3	3	4	2	4	4	5	4	4	4	5	5	5	4	4	4	4	5	5
B	1	44	3	8.5	5	5	5	4	1	2	1	5	5	5	5	1	4	5	5	2	4	3	4	4	4	4	2	3	5	2	3	3	4	2	4	1	5	4	4	5	5	4	5	4	4	4	4	5	5
B	1	28	4	8	5	5	5	5	2	2	5	5	5	5	5	5	4	5	4	2	5	3	4	4	4	4	2	3	5	2	3	3	4	2	4	1	5	4	4	5	5	4	5	4	4	4	4	5	5
B	1	25	3	6	5	4	4	5	3	2	5	3	4	5	5	4	4	5	2	2	5	3	4	4	4	2	2	4	5	4	3	4	4	3	4	3	5	5	3	5	4	4	4	4	4	5	4	3	3
B	1	23	3	1	5	5	5	5	3	5	5	4	5	5	5	5	5	5	5	5	5	3	5	5	5	4	4	5	5	5	4	5	5	5	5	4	5	5	5	5	5	5	5	4	5	5	5	5	5
B	1	38	3	2	4	4	4	4	3	4	4	4	4	4	4	4	4	4	4	4	4	4	4	4	3	4	4	4	4	4	4	4	4	4	4	4	4	4	4	4	4	4	4	3	4	4	4	4	4
B	1	27	4	8	5	5	5	4	4	3	5	5	5	5	4	4	3	5	4	3	5	3	3	4	4	4	4	4	4	4	2	4	4	2	4	2	5	5	5	5	5	5	5	2	4	3	5	4	4
B	1	23	3	4	3	5	4	5	1	3	4	4	3	5	5	4	4	5	1	2	5	3	2	3	3	4	4	3	5	3	4	4	3	4	3	3	4	4	4	4	4	4	4	4	4	4	5	4	5
B	1	22	3	0.5	4	5	5	1	4	5	5	5	5	5	5	5	5	5	5	4	3	2	4	5	4	5	4	5	4	5	4	4	4	5	5	3	4	5	5	5	5	4	5	5	5	5	5	5	2
B	1	36	3	13	5	2	2	4	2	2	4	2	4	4	4	5	5	5	1	4	5	2	4	4	3	3	2	2	4	4	2	4	2	2	4	1	3	4	4	4	4	4	4	3	4	5	4	2	4
B	1	31	4	1.5	3	1	1	4	1	1	5	1	3	5	5	5	5	5	1	3	5	1	5	4	3	3	3	3	4	4	1	1	2	1	5	2	3	3	3	4	4	4	4	2	3	4	4	3	4
B	1	26	3	5	5	2	2	4	2	2	5	4	4	5	5	4	5	5	2	1	5	2	4	4	3	3	2	4	5	2	3	3	4	4	4	1	3	3	4	5	5	4	4	4	4	5	4	4	4
B	1	30	4	3.5	4	4	2	2	2	3	5	4	3	4	4	4	4	4	2	2	4	2	4	4	3	2	2	2	4	2	2	3	4	2	4	2	4	4	4	4	4	4	4	4	4	2	5	3	5
B	1	42	3	4	5	5	5	2	2	5	5	5	5	5	5	5	5	5	4	4	5	2	5	4	4	4	4	4	4	4	2	4	4	4	3	1	4	4	4	4	3	4	4	4	4	4	4	4	3
B	1	31	4	1	5	5	5	5	5	5	5	5	5	5	5	5	5	5	5	5	5	5	5	5	5	5	5	5	5	5	5	5	5	1	5	3	5	5	5	5	5	5	5	5	5	5	5	5	5
B	1	25	4	1	5	5	5	5	5	3	5	5	5	5	5	5	5	4	5	4	5	4	5	5	3	5	3	4	2	4	4	3	5	4	5	4	5	5	5	5	5	5	5	5	5	5	5	5	5
B	1	28	4	0.5	5	4	5	4	2	2	4	5	5	4	5	5	5	5	2	2	5	4	4	5	2	5	5	4	4	4	4	4	4	4	4	4	4	4	4	4	5	4	4	3	4	4	5	4	5
B	1	44	3	5	5	3	5	5	2	2	5	5	5	4	5	5	5	5	2	2	5	4	4	5	2	5	5	4	4	4	4	4	4	4	4	4	4	4	4	4	4	4	4	3	4	4	5	4	5
B	1	20	3	0.5	5	2	5	5	2	2	5	5	5	4	5	5	5	5	2	2	5	4	4	5	2	5	5	4	4	4	4	4	4	4	4	4	4	4	4	4	4	4	4	3	4	4	5	4	5
B	1	32	3	5	5	5	4	3	1	2	4	4	4	3	4	4	4	4	4	4	4	2	4	3	4	4	4	4	4	4	3	4	4	2	4	2	4	4	4	4	4	4	4	4	4	4	4	4	4
B	1	27	4	1.5	4	4	3	4	2	3	5	3	4	4	5	4	5	4	3	2	4	4	4	4	3	3	2	3	4	4	5	3	4	4	4	3	2	4	4	5	4	4	4	4	4	5	4	4	4
B	1	36	3	5	5	5	4	3	2	3	4	4	4	3	4	4	4	4	4	4	4	2	4	3	4	4	4	4	4	4	2	4	3	2	3	2	4	4	4	5	4	4	4	4	4	4	4	4	3
B	1	33	3	6	5	5	4	4	1	1	5	4	4	5	5	4	5	5	4	4	4	4	4	4	4	4	4	4	4	4	4	4	4	3	4	4	4	4	4	4	4	4	4	3	4	4	4	4	4
B	1	21	3	1	4	5	5	3	3	4	4	4	4	3	4	4	4	4	4	3	3	2	2	3	3	2	3	3	3	4	2	3	3	2	3	2	4	4	4	4	4	4	4	4	4	4	3	4	3
B	1	23	4	1	3	4	4	4	2	2	4	4	4	5	4	4	4	4	2	2	4	3	4	4	4	2	2	2	4	4	4	3	4	2	4	1	4	3	4	4	4	4	4	3	4	2	4	4	4
B	1	24	3		4	5	5	5	3	4	5	5	5	2	5	5	5	5	4	5	4	4	5	4	5	5	3	5	5	4	4	4	4	4	4	4	4	4	4	5	5	5	5	4	4	4	4	4	2
B	1	25	4	5	5	5	5	2	5	5	4	4	5	4	4	4	4	5	4	4	4	4	4	4	4	4	4	4	4	4	4	4	4	4	4	3	4	4	4	4	4	4	4	4	4	4	4	4	4
B	1	27	4	3	5	5	5	3	3	3	3	4	4	5	3	4	4	3	4	3	5	2	3	4	4	4	4	4	3	4	3	3	4	3	4	3	4	4	4	5	5	5	5	3	5	5	5	3	3
B	1	27	3	7	5	5	5	4	2	2	5	4	5	5	5	4	5	2	4	4	5	2	4	4	4	2	4	4	4	3	4	3	4	4	3	2	4	4	4	4	4	4	4	2	4	4	4	4	4
B	1	23	4	2	4	5	4	3	2	4	4	4	4	5	5	4	5	5	5	5	5	3	4	4	3	3	2	3	4	4	4	3	4	2	5	4	5	4	4	4	4	4	4	3	4	3	4	3	4
B	1	32	4	11	4	4	5	4	2	4	4	4	4	5	5	4	5	5	4	4	5	4	3	4	4	4	4	5	4	5	4	5	4	3	4	4	5	4	4	5	4	4	4	4	5	5	5	4	4
B	1	23	3	1.5	2	5	4	2	3	2	5	3	4	4	5	4	4	5	2	2	4	3	3	4	4	3	4	4	4	3	3	4	4	4	4	3	4	4	4	4	4	4	4	4	4	3	5	4	4
B	1	25	4	6	5	5	5	5	5	5	5	5	5	5	5	5	5	5	5	5	5	4	5	5	5	5	5	5	5	5	5	5	4	4	5	5	5	5	5	5	5	5	5	5	5	5	5	5	5
B	1	36	3	8	4	5	5	5	4	5	5	4	5	1	5	4	5	5	4	4	5	4	4	4	4	4	4	4	4	4	4	4	4	3	4	2	4	4	4	5	5	5	5	4	4	4	4	4	4
B	1	37	3	13	3	5	5	5	3	1	5	5	5	5	5	5	5	5	5	3	5	1	5	5	3	5	3	3	5	5	4	3	2	2	5	1	5	5	3	5	5	5	5	4	5	5	5	5	5
B	1	21	3	1	3	4	4	4	2	2	4	3	4	4	4	4	4	4	2	3	4	2	2	4	3	2	3	3	4	2	2	3	3	3	4	3	4	4	3	4	4	3	4	4	4	4	4	3	4
B	1	33	3	1	4	4	4	4	4	3	4	4	5	1	4	5	4	4	4	2	4	2	4	5	3	4	4	3	4	4	2	3	4	4	4	4	4	4	4	4	5	5	4	4	4	4	4	4	5
B	1	29	4	2	4	2	3	4	3	3	4	4	5	5	4	5	4	4	4	2	4	2	4	4	3	3	3	3	4	4	1	3	2	1	4	1	4	3	3	4	3	4	4	2	2	4	4	4	4
B	1	39	3	0.5	4	4	4	5	4	4	4	4	4	4	5	5	5	5	3	4	5	3	4	4	4	4	4	4	5	4	5	5	4	4	5	4	4	4	4	5	5	4	5	5	5	5	5	5	5
B	1	37	3	1	4	4	4	5	5	4	4	4	4	4	5	5	5	5	3	4	5	3	4	4	4	4	4	4	5	4	5	5	4	4	5	4	4	4	4	5	5	4	5	5	5	5	5	5	5
B	1	39	2	0.5	5	5	5	5	3	5	5	5	5	5	5	5	5	5	5	5	5	3	5	5	5	5	5	5	5	5	4	5	4	4	5	4	5	5	5	5	5	5	4	4	4	5	5	5	5
B	1	30	4	2	5	2	5	5	3	5	5	4	5	5	5	5	5	5	5	5	5	5	4	5	4	5	4	4	5	5	5	5	5	5	4	5	4	4	4	5	5	5	5	5	5	4	5	5	5
B	1	40	2	1.5	4	5	5	5	2	5	5	3	4	5	5	4	5	5	5	3	5	5	5	5	4	5	4	4	5	4	5	4	5	5	5	4	5	5	4	5	5	5	5	4	5	4	5	5	5
B	1	22	4	1.5	5	5	5	4	3	4	5	5	5	5	5	5	5	5	4	4	5	3	5	5	5	5	4	4	5	5	3	5	5	3	5	3	5	5	5	5	5	5	5	5	5	5	5	5	5
B	1	26	3	1.5	5	5	4	3	4	4	4	4	4	5	5	4	5	5	4	4	4	1	4	5	3	4	3	4	4	4	4	3	4	4	4	3	4	5	4	4	4	3	4	3	4	4	4	4	3
B	1	31	3	0.5	5	4	4	4	4	4	4	4	4	5	4	4	4	4	4	4	4	2	4	5	4	4	3	4	4	4	4	3	4	4	5	3	4	4	4	5	5	3	4	3	4	4	4	3	3
B	1	28	3	1	5	5	5	4	3	2	5	4	5	5	5	4	5	5	4	3	5	4	5	4	4	3	3	3	4	5	4	3	4	4	4	4	5	5	3	5	5	5	5	3	4	4	5	5	4
B	1	25	4	1	4	5	5	5	4	3	5	5	5	5	5	5	5	5	4	4	5	4	4	5	4	4	3	4	5	4	4	4	4	4	5	4	4	5	5	5	5	5	4	4	5	5	5	4	5
B	1	39	3	1	5	4	3	4	2	2	4	3	3	4	4	4	4	4	3	4	4	2	4	4	3	3	3	4	3	3	2	3	3	1	3	2	4	4	4	4	4	3	4	3	4	4	4	4	3
B	1	32	4	3	4	4	4	4	3	2	4	4	4	4	4	4	4	4	3	2	4	2	4	4	3	4	3	4	4	4	2	4	4	4	4	4	4	4	3	4	4	4	4	3	4	2	4	4	5
B	1	25	3	3	5	3	3	5	3	5	5	3	5	5	5	5	5	5	1	5	5	3	5	5	3	3	3	3	5	5	3	3	3	4	5	2	4	5	3	5	5	5	5	3	4	5	5	5	5
B	1	31	4	4	4	5	4	4	1	3	4	3	4	5	5	5	5	5	3	2	5	1	5	5	3	5	3	3	5	4	2	3	3	1	5	2	4	5	5	5	5	5	5	4	4	5	5	4	5
B	1	21	3	2	5	4	4	5	3	3	5	4	4	5	5	5	5	5	5	4	5	3	4	4	5	5	4	5	4	4	3	4	5	3	5	2	4	5	5	5	5	5	5	4	4	4	5	5	5
B	1	22	3	1	4	4	4	2	2	2	4	2	2	3	4	4	4	4	2	2	4	2	4	3	2	2	2	2	4	2	4	2	4	4	4	2	4	4	2	4	4	4	4	3	2	4	4	3	4
B	1	35	3	10	3	2	4	4	4	3	3	3	3	5	5	5	5	5	1	1	5	4	3	4	3	4	3	3	5	2	4	2	4	4	3	5	4	4	3	5	4	4	4	1	4	4	5	4	5
B	1	23	3	3	4	4	3	4	2	4	3	4	4	2	4	4	4	4	2	4	4	1	2	2	2	2	4	4	2	2	2	2	3	2	2	3	3	3	4	4	3	3	4	4	4	4	5	4	2
B	1	21	3	1	5	5	4	3	3	4	4	4	4	5	5	5	5	5	4	4	5	1	4	5	4	5	4	4	4	5	1	5	4	3	5	2	4	5	4	5	5	3	5	5	5	5	5	5	5
B	1	20	3	1	5	4	5	4	4	5	5	4	5	5	4	4	5	5	5	4	4	2	4	5	4	4	4	4	4	4	4	4	4	4	4	3	4	4	4	4	5	4	4	4	4	4	5	4	4
B	2	26	4	1	5	5	3	4	3	2	5	3	4	5	5	3	5	4	4	3	4	2	5	4	3	3	3	4	4	4	3	4	2	4	4	4	5	5	5	5	5	5	4	2	4	4	5	4	5
B	1	40	2	3	4	2	4	5	2	4	4	4	4	4	4	4	5	5	2	4	5	4	4	4	4	4	4	4	4	4	4	4	4	2	4	2	2	4	4	4	4	4	4	2	4	4	4	4	5
B	1	22	3	0	3	4	4	4	3	3	4	3	3	4	4	2	4	4	3	3	4	4	3	3	3	3	3	3	4	3	4	3	4	4	3	3	4	3	3	5	4	3	4	3	3	4	4	4	4
B	1	27	4	7	1	3	3	2	5	1	5	4	5	5	5	3	5	5	2	2	4	1	4	5	5	3	3	5	5	3	1	3	1	1	5	1	5	5	5	5	5	5	5	2	4	4	4	5	5
B	1	22	4	1	5	3	4	5	1	3	5	3	4	5	5	5	5	4	2	3	5	3	3	5	3	3	3	3	5	4	3	3	4	2	3	4	3	5	5	3	4	4	4	4	4	3	5	3	4
B	1	23	3	2	4	4	4	4	3	5	4	4	4	4	4	3	3	4	3	4	4	3	3	3	4	3	3	3	3	2	4	4	2	2	4	1	3	2	3	4	4	4	4	4	4	4	4	4	4
B	1	24	3	1.5	4	4	4	5	4	4	4	4	4	5	5	5	5	5	4	5	5	4	5	4	4	4	4	4	5	4	4	4	4	4	4	4	4	4	4	4	4	4	4	4	4	4	4	4	4
B	1	26	3	2	4	3	5	5	3	3	5	4	5	5	5	5	5	5	2	4	5	3	5	5	4	5	3	4	5	1	2	3	4	1	5	2	4	4	4	5	5	5	4	3	4	4	5	4	5
B	1	40	3	0.5	3	3	4	5	3	5	5	5	3	5	5	5	5	5	3	3	5	4	5	4	3	3	3	3	5	3	5	4	5	5	4	2	5	3	3	5	5	5	5	3	4	2	5	3	5
B	1	22	3	1.5	3	4	4	3	3	3	4	3	3	3	4	3	4	4	4	3	4	1	2	2	3	3	3	3	4	3	2	2	4	3	3	2	4	3	4	4	3	4	4	4	4	4	5	3	4
B	1	22	3	2	5	5	5	4	4	2	5	4	4	4	5	5	5	4	5	3	5	1	3	4	3	3	3	4	4	4	2	4	3	4	4	1	4	4	4	5	5	5	5	4	4	4	4	3	4
B	1	32	3	4	4	3	3	3	4	3	4	4	3	4	4	4	5	5	3	1	3	1	3	3	3	3	3	3	3	4	1	3	2	2	4	2	4	4	4	4	3	4	3	4	3	3	3	3	2
B	1	25	3	0.5	4	4	4	4	2	4	4	4	4	3	4	4	4	3	3	4	4	4	4	4	4	3	4	4	4	3	4	4	2	3	4	4	4	3	3	4	4	4	4	5	4	4	4	3	4
B	1	20	2	0.5	3	4	3	4	4	4	4	3	3	4	4	4	3	3	2	4	4	2	4	3	3	3	4	3	3	4	3	3	4	2	3	2	4	3	3	4	4	3	4	3	4	4	4	4	3
B	1	22	3	0.5	5	2	5	4	2	3	5	5	5	4	4	5	5	4	3	4	5	2	4	5	4	4	3	3	5	4	3	4	3	2	5	2	5	4	4	4	5	4	5	4	5	5	5	4	4
B	1	25	3	1	4	4	5	3	2	3	5	4	4	4	4	5	5	5	2	2	4	3	4	3	3	3	3	3	5	2	3	3	3	2	4	1	5	5	5	4	4	5	5	5	4	5	5	4	5
B	1	21	3	1	3	4	3	2	4	3	4	3	2	2	4	4	5	1	1	2	2	1	1	2	2	4	1	1	2	1	2	2	3	3	2	2	4	5	4	5	4	5	5	3	4	4	5	3	5
B	1	26	3	0	4	4	4	4	3	3	5	5	4	5	5	4	4	4	3	4	4	2	4	4	3	3	4	4	4	4	2	3	2	3	4	2	4	4	4	4	4	4	4	4	4	4	4	4	5
B	1	21	3	1	3	5	4	4	3	3	4	4	4	4	4	5	1	3	3	2	4	1	5	4	3	3	2	2	3	3	1	3	3	4	4	2	4	3	3	5	3	5	5	5	5	3	5	3	4
B	1	20	3	1	4	4	4	4	2	2	4	4	4	5	4	4	4	4	4	2	4	3	4	3	3	4	4	4	4	4	4	4	4	2	4	4	4	4	4	4	4	4	3	5	4	3	5	4	4
B	1	20	3	1	4	5	3	4	2	3	4	4	4	4	4	3	4	4	4	3	4	2	3	3	4	3	3	3	2	4	2	4	4	2	3	3	4	4	3	5	4	4	4	4	4	4	4	3	4
B	1	23	4	1.5	5	5	4	4	1	4	5	5	5	4	4	4	4	4	4	2	2	2	4	3	5	5	4	4	1	4	4	3	4	2	3	2	4	5	5	5	5	4	5	3	4	5	4	5	2
B	1	20	3	1	4	5	3	3	2	3	5	4	4	5	4	4	5	4	4	3	5	2	4	4	3	3	4	4	4	4	3	4	4	3	4	4	4	5	5	5	5	3	4	4	4	4	5	4	4
B	1	37	3	1	5	5	5	2	5	5	5	4	4	4	4	4	4	2	2	4	4	1	4	3	4	4	4	4	4	4	2	3	3	1	4	2	4	4	4	4	5	5	5	5	4	4	4	4	3
B	1	26	3	4	4	4	4	4	4	5	5	4	5	5	4	5	4	5	4	2	4	1	4	4	4	4	2	4	3	4	3	4	4	3	4	1	4	4	4	5	5	4	4	4	3	5	4	5	4
B	1	35	3	1	5	5	5	5	4	4	5	5	5	5	5	5	5	5	4	4	5	5	4	5	4	4	4	4	5	4	5	4	5	4	5	5	5	4	4	5	5	5	5	4	4	5	5	4	5
B	1	26	3	5	4	4	4	3	2	3	4	4	4	4	5	4	4	5	1	2	4	4	3	3	3	4	2	3	4	4	4	3	4	3	4	4	4	3	3	5	5	4	4	3	3	4	5	3	5
B	1	30	4	5	4	4	4	4	2	4	5	4	4	5	5	4	5	5	4	3	4	3	4	5	3	3	2	2	4	4	3	3	4	4	5	3	4	4	4	4	5	4	4	2	4	4	5	4	5
B	1	26	3	1.5	4	4	4	4	4	3	5	4	4	5	5	5	5	5	3	3	5	3	3	4	3	3	3	3	5	3	3	3	4	4	4	2	4	5	4	5	5	5	3	3	4	3	5	4	5
B	1	24	3	1.5	4	5	4	2	3	2	5	4	5	5	3	4	5	5	2	4	4	2	4	4	4	4	2	2	5	3	2	4	4	3	4	2	4	4	4	5	5	5	5	4	4	4	5	4	5
B	1	20	3	1	4	4	4	3	3	3	4	4	4	4	5	4	4	4	4	2	4	2	4	4	3	4	2	2	3	4	2	4	3	4	4	2	3	4	4	3	5	4	4	4	4	4	4	3	4
B	1	29	3	4	3	4	3	5	2	4	2	1	3	5	5	5	5	3	4	4	5	3	3	2	4	5	3	2	5	5	3	4	4	3	5	2	5	2	5	4	5	5	5	5	5	5	5	5	5
B	1	28	4	5	4	4	4	2	4	2	3	3	4	4	5	4	2	5	1	1	5	1	3	3	4	5	2	2	5	4	2	3	2	3	3	2	5	5	3	5	5	5	5	5	5	2	5	4	5
B	1	22	4	1	3	4	4	3	3	3	4	3	4	5	5	4	5	5	3	3	5	4	4	3	4	4	3	3	5	4	4	3	3	4	4	3	4	4	4	4	4	4	4	3	4	4	4	4	4
B	1	24	3	3	5	5	4	4	4	5	5	4	4	5	4	4	4	4	4	3	4	2	2	4	3	4	3	3	4	2	2	2	2	2	4	1	5	4	4	5	4	4	4	4	4	4	4	4	5
B	1	32	3	4	5	5	5	5	2	2	5	5	4	4	5	5	5	5	4	4	5	4	5	5	5	5	3	4	5	5	4	5	4	4	5	4	5	5	5	5	5	5	5	5	5	5	5	5	4
B	1	20	3	1	4	5	5	4	3	3	4	4	4	4	5	4	4	5	3	3	4	4	5	5	5	3	5	5	5	4	5	3	4	4	5	4	4	4	5	5	5	5	5	5	5	5	5	5	5
B	1	23	4	0.5	5	5	4	5	3	3	5	5	5	5	5	5	5	5	3	3	5	4	5	5	4	3	3	4	5	4	5	5	4	4	5	4	4	5	5	5	5	5	5	4	5	4	5	5	5
B	1	32		0.5	3	4	3	4	2	4	5	4	4	5	5	4	5	5	2	3	5	4	3	5	4	3	3	4	5	3	5	4	4	4	5	4	3	4	3	4	5	3	4	4	4	4	4	4	4
B	1	33	3	3	4	4	4	5	2	4	4	4	4	5	4	4	5	5	4	4	5	4	4	4	4	4	4	4	5	4	5	3	5	4	4	4	4	4	4	4	4	4	4	3	4	4	4	4	4
B	1	24	3	2	5	3	4	4	4	2	4	4	4	5	5	4	5	5	2	4	4	3	4	5	3	4	3	4	5	2	3	3	4	4	4	4	4	5	5	5	5	5	4	3	4	4	4	4	4
B	1	35	3	0.5	5	3	4	4	4	2	4	4	5	5	5	5	5	4	1	5	4	2	5	4	4	5	4	3	5	5	3	3	5	1	5	4	4	3	4	5	5	5	5	1	5	5	5	4	5
B	1	27	1	4	5	3	5	1	5	5	5	5	5	1	5	5	4	5	4	4	5	2	5	5	5	3	2	2	5	5	4	4	5	4	5	4	4	4	4	5	4	4	4	4	5	4	3	4	3
B	1	25	3	5	4	5	5	2	1	4	4	3	5	5	5	5	5	2	4	2	4	2	4	4	3	4	2	2	4	4	2	4	3	2	4	2	4	5	5	5	5	4	5	5	5	5	4	4	4
B	1	27	3	3	5	5	5	2	2	4	4	4	5	5	5	5	4	2	2	4	5	2	3	4	3	4	2	2	4	4	4	3	4	4	4	2	4	4	4	4	4	4	4	5	4	4	5	4	5
B	1	26	3	4	4	5	5	3	2	2	5	4	5	3	5	4	4	5	4	3	5	2	4	3	4	4	2	2	4	2	2	3	4	2	4	2	4	4	4	4	4	4	4	3	4	4	5	4	5
B	1	21	3	0	3	5	5	2	2	2	4	4	5	5	4	4	5	4	5	4	5	1	4	3	4	4	2	2	3	1	2	4	3	2	4	2	4	4	4	5	4	4	4	3	4	3	4	4	4
B	1	25	4	0	3	5	5	4	1	3	5	3	4	5	5	4	5	5	3	3	5	3	4	4	3	3	2	2	3	2	2	2	3	3	4	3	4	4	4	4	5	4	4	2	3	4	4	2	4
B	1	21	3	0	4	5	5	5	3	2	5	3	4	5	5	5	4	5	3	3	5	3	5	4	4	4	2	2	4	4	3	3	4	4	5	2	5	5	5	5	5	4	5	2	5	5	4	4	3
B	1	22	3	1	3	5	5	5	2	3	4	3	4	5	5	5	5	5	4	4	5	4	4	4	3	4	2	2	5	3	4	4	3	4	4	3	4	3	4	4	4	4	5	3	4	4	4	4	4
B	1	29	4	0	4	5	5	5	5	4	5	3	5	5	5	5	5	5	4	3	5	2	5	5	4	4	3	2	5	4	2	4	3	4	5	2	5	5	5	5	5	4	5	3	5	3	4	5	4
B	1	29	3	4	5	5	5	3	5	4	4	4	4	5	5	4	5	5	2	4	4	1	3	4	2	4	4	4	5	4	1	4	4	1	4	1	4	4	4	4	4	5	5	4	4	5	5	4	4
B	1	52	2	8	5	5	3	4	3	4	5	4	5	5	5	5	5	5	2	5	3	2	4	5	5	4	5	5	5	3	1	4	4	4	5	3	5	5	5	5	5	5	5	4	5	4	5	4	5
B	1	30	4	0.5	4	4	4	3	2	2	4	3	4	4	5	4	4	5	3	3	5	4	4	4	3	4	4	3	4	4	4	4	4	4	4	4	4	4	4	4	4	4	4	3	2	4	4	4	4
B	1	23	4	1	3	3	3	3	4	2	4	3	4	4	5	4	4	2	3	3	5	1	4	5	4	4	3	4	4	4	1	4	2	1	5	3	4	5	3	5	5	5	4	5	5	4	4	5	4
B	1	19	3	0	3	3	4	3	3	3	4	3	4	4	4	4	4	4	3	3	4	3	4	4	3	3	3	3	4	3	4	3	3	3	4	2	3	4	3	4	5	4	4	4	4	4	4	4	4
B	1	24	4	3	5	5	5	2	4	4	4	5	4	5	5	4	4	5	4	4	5	4	4	4	4	4	4	4	5	4	4	4	4	4	4	4	4	4	4	5	4	4	4	3	4	5	4	4	4
B	1	23	2	1.5	4	4	5	3	4	4	4	4	5	3	4	4	5	2	1	1	4	2	2	4	3	3	3	3	2	3	1	4	3	1	4	1	3	5	3	5	3	5	4	4	5	4	5	4	3
B	1	47	1	3	3	4	4	4	4	4	5	4	5	5	4	5	5	5	2	4	5	2	4	5	4	4	4	4	4	4	3	4	4	4	4	3	4	4	4	4	5	4	4	4	4	4	5	4	4
B	1	28	3	4	4	5	4	3	4	3	4	4	4	5	5	4	5	5	2	4	4	2	4	4	4	2	4	4	4	4	2	4	4	2	3	1	4	4	3	4	4	5	4	4	4	4	5	4	4
B	1	54	3	15	4	4	3	2	2	2	4	2	4	5	4	4	4	4	4	2	4	2	2	3	3	3	3	4	2	4	2	4	3	4	3	1	4	4	4	4	4	4	4	4	4	4	4	4	3
B	1	41	3	9	5	5	5	2	2	4	4	5	5	5	5	5	5	5	4	3	5	3	3	4	4	5	5	5	5	4	2	4	5	2	4	3	4	5	4	5	4	5	4	5	4	5	5	5	5
B	1	31	3	2	4	4	4	2	1	4	3	4	4	4	4	4	2	2	2	2	4	1	3	3	3	3	2	2	3	3	1	3	1	1	3	1	4	3	3	5	3	4	4	4	4	4	4	3	4
B	1	34	3	1	3	4	4	3	2	2	4	3	4	4	4	4	4	4	2	3	4	4	3	4	3	2	2	2	4	2	3	2	4	4	4	2	4	4	3	4	4	3	3	3	4	3	4	3	4
B	1	37	3	2	4	5	4	5	4	3	5	5	5	4	5	4	4	5	4	3	5	2	3	4	4	4	4	3	5	4	5	4	4	4	4	2	4	4	4	4	4	4	4	3	4	4	4	4	5
B	1	33	3	1	3	5	4	2	3	2	4	3	5	4	4	4	5	3	3	1	5	3	4	5	4	4	3	4	4	3	4	4	4	4	5	2	4	4	4	4	5	5	5	5	4	3	5	4	5
B	1	32	3	4	4	5	5	4	4	5	4	4	4	5	5	5	5	5	4	3	5	2	4	4	4	4	4	4	5	4	2	4	4	4	4	2	4	4	4	4	4	4	4	3	4	4	4	4	4
B	1	32	4	1	4	5	5	3	5	2	5	4	5	4	5	4	5	4	4	4	5	2	4	4	4	2	4	4	4	3	2	3	4	3	5	2	4	4	4	5	4	4	4	2	4	3	5	4	3
B	1	27	4	3.5	4	4	4	2	2	2	4	3	4	5	5	4	5	5	4	4	5	1	4	4	4	2	2	4	4	4	4	3	4	4	4	2	4	4	4	5	4	4	4	2	4	4	3	4	3
B	1	36	3	3	5	5	5	4	2	2	5	3	5	4	5	4	5	2	4	4	5	2	4	4	4	4	4	4	4	3	4	3	4	4	4	2	4	4	4	4	4	4	4	2	4	4	4	4	4
B	1	32	3	1	4	5	5	4	1	4	5	4	5	5	5	5	5	5	5	3	5	4	5	5	5	5	5	5	5	5	5	4	5	5	5	4	5	4	4	5	5	5	5	5	5	5	5	4	5
B	1	32	4	9	4	5	4	4	2	3	5	5	5	4	5	4	4	5	4	3	4	2	4	4	4	3	4	4	4	4	2	4	4	4	4	3	4	4	3	5	5	4	4	4	4	5	5	4	5
B	1	26	4	1	5	5	5	4	2	2	5	5	5	4	5	5	4	4	2	3	5	2	4	4	4	4	3	3	4	4	4	4	3	2	4	2	4	4	4	4	4	4	4	3	4	4	4	4	4
B	1	21	3	1.5	4	4	4	2	3	3	5	5	4	4	4	4	4	4	2	3	4	3	4	3	3	4	3	3	3	4	2	4	4	2	2	2	4	4	4	4	4	4	4	2	3	4	4	4	4
B	1	21	3	2	4	4	5	3	2	3	4	5	5	4	4	4	4	4	3	3	4	3	4	3	4	4	4	4	4	4	2	5	4	2	3	4	4	5	4	4	4	4	4	4	4	4	4	5	4
B	1	38	3	2.5	4	5	5	5	2	2	5	5	5	4	5	4	5	5	4	2	4	1	4	3	3	4	4	4	4	4	4	4	4	2	4	2	4	4	4	4	4	3	4	4	4	4	4	4	3
B	1	23	3	0.5	4	4	5	5	4	5	5	5	5	5	5	5	5	5	4	4	5	4	4	5	5	4	4	4	5	4	4	4	5	4	5	4	4	5	4	5	5	5	5	4	4	4	5	5	5
B	1	36	3	1	4	5	5	5	2	2	5	5	5	5	5	4	4	5	4	2	4	1	4	3	3	4	4	4	4	4	4	4	4	3	4	2	4	4	4	4	4	3	4	4	4	4	4	4	3
B	1	20	3	0	4	5	5	5	3	4	5	4	4	5	5	4	5	5	3	5	5	4	5	5	4	3	3	4	5	5	4	4	5	4	5	4	5	5	5	5	4	3	4	4	5	5	5	5	5
B	1	37	3	1	4	4	4	4	2	3	4	3	4	4	4	4	4	4	4	4	4	3	4	4	4	4	4	4	4	4	3	4	3	4	4	3	4	4	4	4	5	4	4	4	4	4	4	4	4
B	1	33	4	2.5	5	2	2	5	2	2	5	4	5	5	5	5	5	5	4	5	5	2	5	5	4	4	3	3	5	2	2	5	5	5	5	5	5	5	3	5	5	5	5	5	5	5	5	5	5
B	1	31	3	7	4	5	4	3	4	4	5	4	4	4	5	4	4	4	5	4	5	4	3	4	3	3	4	4	4	5	2	4	4	4	4	3	4	4	4	5	4	4	5	5	4	5	4	4	4
B	1	24	4	3	4	5	5	4	2	3	5	3	4	4	5	4	5	5	3	3	5	2	3	3	3	3	3	3	3	4	2	3	3	2	3	2	4	4	4	5	4	5	3	4	4	4	3	3	3
B	1	24	3	1	4	4	3	3	2	3	4	4	4	4	5	5	5	5	2	2	4	1	3	4	5	4	3	4	4	3	3	3	3	1	3	2	3	5	4	5	4	5	4	4	4	5	4	4	4
B	1	38	3	1	5	5	4	4	2	2	5	4	5	5	5	5	5	5	4	3	5	2	4	4	4	4	4	4	5	4	4	3	4	2	4	4	4	4	4	4	5	4	5	4	4	4	5	5	4
B	1	30	3	9	4	4	5	2	5	4	5	4	4	2	2	5	1	2	4	4	3	2	5	5	5	4	4	4	2	4	4	4	4	3	4	4	4	4	4	4	5	4	5	5	4	3	4	4	4
B	1	25	4	1	4	5	5	5	4	4	5	5	4	5	5	5	5	5	1	4	5	2	4	4	4	4	3	3	5	2	2	4	4	4	5	4	4	5	4	5	5	4	5	4	4	5	5	4	4
B	1	29	4	6	4	4	4	2	4	3	4	3	4	3	4	4	2	2	4	4	4	3	3	4	2	4	3	4	2	4	2	3	4	2	4	1	4	4	4	3	4	4	4	4	4	4	5	4	3
B	1	35	3	1	4	3	4	4	2	3	4	3	4	5	5	4	5	4	1	3	4	2	4	3	3	4	3	4	5	3	4	3	4	4	4	3	4	5	4	4	4	5	4	4	4	5	5	4	5
B	1	34	3	5	4	4	4	5	2	3	4	3	3	3	5	4	4	4	4	3	5	1	5	4	3	4	3	3	5	3	1	3	2	4	5	2	4	4	4	4	4	4	4	4	4	4	4	4	4
B	1	27	3	3	3	3	3	5	1	3	4	3	3	3	4	5	4	4	3	4	4	2	2	4	3	4	3	3	4	3	2	3	2	4	4	2	2	3	3	4	4	4	4	4	4	4	4	4	4
B	1	37		10	3	4	3	3	3	3	4	3	4	4	3	2	4	4	2	3	2	2	4	4	3	4	4	3	4	3	2	2	2	2	4	2	4	4	3	4	4	4	3	3	3	4	4	4	3
B	1	28	3	4	4	3	3	4	2	2	4	4	3	4	4	4	5	5	3	2	5	1	4	4	3	3	3	3	4	4	1	3	2	2	4	1	4	4	3	5	4	4	4	3	4	2	4	3	4
B	1	21	3	2	5	4	5	5	3	3	5	5	5	5	5	5	5	5	3	2	5	1	4	4	4	4	3	3	4	5	1	4	2	1	4	2	4	5	5	5	4	4	4	3	4	2	5	5	4
B	1	39	4	10	5	4	4	3	4	3	4	4	4	2	2	4	5	4	4	1	3	2	3	3	3	4	4	4	4	4	3	4	2	4	4	2	4	4	4	4	4	4	4	4	4	4	5	4	3
B	1	26	4	1	3	4	5	5	3	4	4	4	4	5	5	5	4	2	4	3	5	2	3	4	5	3	3	3	5	5	2	4	4	2	5	1	4	5	4	5	5	4	4	2	4	4	4	4	4
B	1	26	4	5	4	5	4	3	2	2	4	3	4	5	5	4	5	4	2	2	4	2	3	4	4	5	2	2	3	2	2	4	2	2	4	2	4	5	5	5	5	5	5	5	5	5	5	4	4
B	1	26	3	2.5	4	5	4	3	4	3	5	4	4	4	5	4	4	4	3	3	5	3	4	4	3	3	3	3	5	5	4	4	4	4	4	3	5	5	4	4	5	4	4	4	4	4	5	4	4
B	1	32	3	9	5	5	5	5	4	2	5	2	5	5	5	5	5	5	1	2	5	2	4	4	4	3	4	5	5	4	2	5	3	2	5	2	5	5	5	5	5	5	5	4	5	5	5	5	5
B	1	22	3	3	5	5	4	5	1	5	5	5	5	5	5	5	5	4	4	3	5	4	4	4	4	3	4	4	4	5	4	4	4	4	4	4	4	5	5	5	5	5	5	5	5	5	5	4	5
B	1	21	3	1	4	4	5	3	3	5	5	5	5	5	5	5	5	5	4	4	5	3	5	5	4	3	3	3	5	5	3	4	3	4	4	4	4	5	5	5	5	4	5	4	4	3	5	5	4
B	1	35	4	2	5	4	5	5	2	5	5	5	5	4	5	5	5	5	4	4	5	4	5	5	5	5	4	4	5	5	5	4	4	4	5	4	5	4	4	5	5	5	5	4	4	4	5	5	5
B	1	37	3	10	5	4	4	5	1	1	5	4	5	5	5	5	5	5	2	2	5	2	3	4	4	5	4	2	5	4	3	4	4	2	4	2	5	5	4	5	5	4	4	4	4	5	5	5	5
B	1	34	3	8	5	4	4	5	1	1	5	4	5	5	5	5	5	5	2	2	5	2	3	4	4	5	4	3	5	4	3	4	4	2	4	3	5	5	4	5	5	4	4	4	4	5	5	5	5
B	1	24	4	0.5	3	3	5	3	3	2	4	4	4	5	5	5	5	5	4	3	5	4	5	4	3	3	3	3	5	4	5	3	4	4	4	4	4	4	3	5	5	5	4	4	4	3	5	5	5
B	1	27	3	0	4	5	4	2	2	3	4	3	3	4	4	3	4	5	3	2	4	3	3	3	3	3	4	3	3	4	1	3	4	2	4	2	4	5	5	5	4	4	4	2	4	4	4	3	2
B	1	48	3	9	5	5	4	5	4	2	4	4	5	5	5	5	5	5	5	4	5	5	4	5	5	5	5	5	5	5	5	5	4	4	5	2	5	5	5	5	5	5	5	5	5	5	4	5	5
B	1	36	3	5	5	5	4	5	2	3	5	5	4	5	5	5	5	5	4	4	4	3	5	4	4	4	4	4	4	4	3	4	4	3	4	2	4	5	4	5	5	4	4	4	4	4	4	4	5
B	1	43	3	3	4	4	3	4	2	3	4	3	3	5	5	4	4	4	3	3	4	4	4	4	3	3	4	4	4	4	5	4	4	3	4	3	4	5	4	5	5	4	4	4	4	5	5	4	5
B	1	28	4	1	5	5	4	5	2	2	5	5	5	5	5	5	5	5	2	4	5	4	4	4	4	5	2	2	5	2	5	3	4	4	4	4	5	5	5	5	5	4	4	4	4	4	4	5	4
B	1	34	4	2	5	4	3	2	2	2	5	5	4	5	5	4	5	5	2	4	5	2	3	3	4	3	2	2	4	2	3	4	4	4	4	3	4	5	5	5	5	4	4	3	4	4	4	5	4
B	1	30	3	4	5	3	1	5	3	5	5	5	5	5	5	4	5	5	3	3	4	2	4	4	4	4	3	4	4	4	4	4	3	3	4	3	4	4	4	4	4	4	4	4	3	4	4	4	4
B	2	26	4	1	5	5	4	3	4	2	4	5	4	5	5	4	5	3	5	3	5	3	4	4	4	4	5	4	5	5	4	3	4	2	5	3	5	5	5	5	5	5	5	3	4	4	4	3	5
B	1	21	4	2	4	3	4	4	2	3	4	4	4	4	4	4	4	4	4	3	4	3	4	3	4	3	4	4	4	3	4	4	3	4	4	4	4	4	4	4	4	4	4	3	4	4	4	4	5
B	1	23	4	1	4	4	4	3	2	3	4	4	4	5	4	4	3	4	4	3	4	2	5	4	4	4	3	3	4	4	2	4	4	2	4	2	4	4	3	5	5	5	5	4	4	3	4	5	5
B	1	22	3	1	3	4	4	3	1	2	4	4	4	2	4	4	4	2	4	3	2	1	4	3	3	4	2	3	2	3	2	4	3	4	4	2	3	4	3	4	3	4	4	3	4	2	4	4	3
B	1	48	3	2	3	5	5	2	3	3	5	4	4	5	5	4	5	5	2	2	2	1	3	3	4	3	2	2	2	5	1	4	2	3	3	1	4	4	3	5	4	4	4	4	4	4	4	4	4
B	1	23	4	1	4	4	4	4	2	2	4	4	3	3	4	4	4	4	3	4	5	3	3	4	4	4	4	2	4	3	4	2	2	1	3	2	4	4	2	3	2	4	3	4	4	4	3	3	2
B	1	23	4	0.5	3	5	4	4	3	2	3	4	4	2	4	4	4	4	2	2	4	1	2	2	3	3	2	2	4	2	1	4	1	1	1	1	4	3	4	4	3	2	4	3	4	4	3	2	2
B	1	28	4	2.5	3	1	2	2	2	2	4	4	4	2	4	5	3	4	1	4	5	1	4	5	3	4	4	4	5	5	1	5	1	1	5	1	5	5	5	5	3	4	4	4	5	4	4	4	3
B	1	28	3	9	4	5	4	5	3	4	5	5	4	5	5	5	5	5	4	5	5	2	5	4	4	4	4	4	5	5	3	4	4	3	5	4	5	5	5	5	5	5	5	4	4	5	5	5	4
B	1	21	3	1	4	4	4	5	3	3	5	4	5	5	5	5	4	5	3	3	5	3	4	5	4	4	3	4	5	4	3	3	3	4	4	3	4	4	4	4	5	5	4	5	5	4	5	4	4
B	1	24	4	1	5	5	5	4	2	1	5	5	5	5	5	5	4	5	5	4	5	2	4	4	4	4	5	5	4	4	3	4	3	3	4	2	4	3	3	4	4	1	4	4	4	5	5	4	5
B	1	22	4	0.5	4	4	4	5	1	5	5	3	4	5	5	4	4	4	4	3	5	2	4	4	4	4	4	4	4	4	3	4	3	4	4	4	4	4	4	4	4	4	4	4	4	4	4	4	4
B	2	27	3	1	4	4	4	3	2	5	4	3	3	4	4	5	3	2	4	4	5	3	4	4	5	4	4	4	3	5	3	4	4	2	4	4	4	4	4	4	4	4	4	4	4	4	4	3	4
B	1	38	3	1	5	5	5	5	1	5	5	5	5	1	5	5	5	5	4	2	5	4	4	5	4	4	4	4	5	2	4	4	4	4	5	2	4	4	4	5	5	5	5	4	4	4	4	4	4
B	1	32	4	3	5	5	5	5	1	5	5	4	5	5	5	5	5	5	4	2	5	5	5	5	4	4	5	5	5	3	4	4	4	4	5	3	5	4	4	5	5	5	5	4	5	5	5	5	5
B	1	33	3	2.5	4	2	2	4	1	1	4	4	5	5	5	5	5	5	4	5	4	1	3	4	2	1	5	5	5	3	1	5	3	1	2	1	5	5	5	5	3	4	5	5	5	5	4	4	2
B	1	38	3	2	4	4	4	3	2	3	4	4	3	4	4	4	4	4	2	4	4	2	4	3	3	4	3	3	3	2	3	4	2	2	3	1	3	3	3	4	3	4	4	3	4	4	4	3	2
B	1	24	3	1.5	4	4	4	3	2	3	3	4	3	4	4	4	4	4	2	4	4	2	4	4	3	4	3	3	3	2	2	4	2	2	4	2	4	4	4	4	4	3	4	3	4	4	4	3	4
B	331	29	3	1	5	4	5	5	5	4	4	3	3	2	4	4	5	5	4	4	4	1	4	4	4	4	4	4	5	4	2	3	4	4	4	4	4	4	4	4	4	3	4	4	4	4	4	4	5
B		39	4	3.5	5	4	5	5	2	3	4	4	4	5	5	5	5	5	2	2	5	2	4	4	4	3	3	4	5	4	4	4	5	4	4	4	4	4	4	4	4	3	4	4	4	4	4	4	5
B	1	27	4	4	5	4	5	5	5	3	5	5	5	5	5	5	5	5	3	2	5	1	5	5	5	5	3	3	5	5	1	5	2	2	4	2	5	5	5	5	5	4	4	4	4	3	5	4	5
B	1	33	3	0	5	4	4	4	3	4	4	4	4	2	2	4	5	4	4	3	5	3	4	3	3	4	4	4	4	4	2	4	3	2	5	1	4	5	5	5	5	4	5	2	4	4	4	4	5
B	1	33	3	1	5	2	4	5	2	2	5	3	4	5	5	4	5	4	1	3	4	2	4	3	3	4	3	4	5	3	4	3	4	4	4	3	4	5	4	4	4	5	4	4	4	5	5	4	5
B	1	21	3	2.5	5	5	4	3	4	4	3	2	4	5	4	3	3	3	4	3	5	1	4	4	3	4	3	4	3	5	2	5	3	2	5	2	4	5	5	4	5	4	4	4	4	5	3	4	1
B	1	25	4	1	5	4	4	2	2	4	4	4	4	4	4	4	5	4	4	4	4	3	4	4	4	4	3	3	4	3	4	3	4	3	4	4	3	2	2	4	4	4	4	2	4	3	4	3	3
B	1	28	4	1	5	4	4	4	3	4	5	4	5	4	5	5	5	5	5	4	5	2	4	4	3	3	4	4	4	4	2	4	4	4	4	2	4	4	4	3	4	4	3	2	3	4	4	4	4
B	1	21	3	0	5	5	5	5	5	5	5	5	5	5	5	5	5	5	5	5	5	4	5	5	5	5	5	5	5	5	4	5	4	2	5	4	5	5	5	5	5	5	5	5	5	5	5	5	5
B	1	33	4	1.5	3	4	4	4	3	5	5	3	4	5	4	4	4	5	2	3	4	2	4	3	3	3	4	3	3	4	2	3	4	2	3	2	4	4	3	4	4	5	4	2	3	3	5	4	2
B	1	27	3	0.5	3	4	4	4	3	3	5	4	4	5	5	4	5	4	3	3	5	5	5	4	3	3	4	4	5	4	4	3	4	2	5	2	4	4	4	5	5	5	4	4	3	2	4	3	4
B	1	26	3	3	4	4	4	3	4	4	4	3	4	5	4	4	4	4	4	3	4	2	4	4	3	4	3	3	4	4	4	3	4	3	4	4	3	4	4	4	4	4	4	3	4	4	4	2	4
B	1	25	4	2	3	3	3	4	1	1	4	3	4	5	5	4	5	4	4	4	5	1	4	3	3	2	2	3	4	4	2	3	2	1	5	2	3	4	4	5	4	5	4	3	4	4	5	4	5
B	1	39	3	8	4	4	4	2	2	4	4	3	4	5	5	4	4	4	4	4	4	1	3	4	4	3	3	4	4	4	2	4	4	2	4	1	4	4	4	4	4	4	4	4	4	4	5	4	4
B	1	26	3	3	3	3	3	5	2	1	4	3	4	2	5	4	5	4	4	2	5	2	4	4	4	2	3	3	4	4	2	3	4	2	4	2	3	4	4	4	3	4	4	3	4	4	5	4	5
B	1	27	4	1	4	5	4	5	2	2	5	4	4	5	5	4	5	5	4	3	5	1	4	5	3	3	3	3	5	5	1	3	4	4	4	1	5	5	4	5	5	5	4	4	4	5	5	4	4
B	1	25	4	2	4	5	5	5	2	2	4	4	4	5	5	4	4	5	5	3	5	3	5	4	4	5	4	5	4	4	3	4	4	4	4	3	4	5	5	5	5	5	4	3	4	5	5	4	5
B	1	25	3	2	4	5	5	5	3	4	5	5	5	5	5	5	5	4	3	4	5	2	5	5	5	5	5	5	4	4	2	3	5	2	5	3	4	5	5	5	5	5	5	5	5	5	5	5	5
B	1	29	2	5	4	2	4	4	3	4	4	3	4	4	4	4	4	4	4	2	4	4	4	4	3	4	3	4	5	3	4	4	3	4	4	4	4	4	4	4	4	4	4	4	4	4	4	4	4
B	1	33	3	2	5	5	5	4	2	2	5	4	3	2	5	5	5	5	5	4	5	2	4	5	2	2	2	2	5	4	2	4	2	3	4	2	4	5	4	4	5	5	5	5	4	5	5	4	5
B	1	36	3	13	5	4	4	4	1	4	5	4	3	2	5	4	4	4	4	4	4	2	4	4	4	4	2	4	4	4	2	4	4	4	4	2	5	5	4	5	4	4	4	4	5	4	4	4	2
B	1	21	3	1	5	5	5	4	3	5	5	5	5	5	5	4	5	2	3	4	5	2	4	4	4	4	3	4	4	2	4	3	5	4	4	1	5	4	3	4	4	3	4	5	5	5	4	4	4
B	1	30	4	6	4	4	4	3	1	4	5	5	4	4	5	4	4	4	3	3	5	2	4	4	5	3	3	5	4	5	4	3	3	3	4	1	3	5	4	5	5	3	4	4	4	4	5	4	4
B	1	24	4	4	5	5	5	4	3	5	5	4	4	4	4	5	5	2	2	4	5	3	4	4	4	2	3	4	3	4	4	4	3	2	4	1	5	3	3	5	5	5	4	3	4	2	4	4	4
B	1	30	3	8	5	5	5	3	1	4	4	4	4	4	4	5	4	2	2	4	4	2	4	4	5	4	3	3	4	4	4	3	2	2	4	2	4	5	5	5	5	4	4	3	4	4	5	4	3
B	1	20	3	1	5	5	5	5	4	5	5	5	5	5	5	5	5	5	1	3	5	2	5	5	5	5	1	1	5	3	2	3	4	4	5	4	5	5	5	5	5	5	5	4	5	5	5	5	5
B	1	26	3	1	4	4	4	4	4	4	4	2	4	4	4	4	4	4	4	4	4	2	4	4	4	2	2	4	4	3	2	4	4	2	4	2	4	4	3	4	4	4	4	4	4	4	4	4	4
B	1	31	3	2	3	5	3	1	1	1	5	4	4	5	5	4	4	5	1	3	4	1	3	3	3	2	3	4	3	4	1	4	1	1	4	1	4	3	3	4	4	4	4	5	2	4	3	3	1
B	1	35	3	0.5	4	4	4	4	2	4	4	4	4	4	4	4	4	4	4	3	4	3	4	4	4	4	4	4	4	4	4	4	4	2	4	2	4	4	3	4	4	4	4	4	4	4	5	4	4
B	1	20	3	1	4	4	5	4	1	1	5	5	5	5	5	5	5	5	4	2	5	1	2	4	4	2	4	4	3	4	1	4	2	1	5	1	4	5	5	5	5	5	5	5	5	3	5	5	5
B	1	30	3	5	3	5	5	5	3	3	5	5	5	5	5	5	5	5	2	2	5	4	5	5	5	5	2	5	5	5	4	5	5	2	5	4	5	5	5	5	5	5	5	5	5	5	5	5	5
B	1	29	3	2	4	1	5	5	4	5	5	4	5	5	5	5	5	5	4	4	5	4	4	4	4	5	4	4	5	5	4	4	4	4	4	2	4	4	4	4	4	4	4	4	4	4	4	4	4
B	1	26	3	1	4	4	4	4	3	4	4	4	4	4	3	4	4	4	4	4	4	3	4	4	4	4	4	4	4	4	3	4	4	3	4	4	4	4	3	4	4	4	4	3	4	4	4	4	4
B	1	27	3	2	4	4	4	4	2	2	4	2	4	4	4	4	3	4	2	2	4	1	4	4	4	4	2	2	4	2	1	3	2	2	4	2	4	2	2	4	4	2	4	3	3	4	4	4	4
B	1	22	3	2	4	4	4	5	4	4	4	5	4	5	5	5	5	5	4	3	5	5	4	5	4	4	4	4	5	5	5	4	5	5	5	5	5	5	5	5	5	5	5	5	5	5	5	4	4
B	1	22	3	1	5	3	3	5	1	2	5	3	4	5	5	5	5	5	2	2	5	2	5	5	3	3	3	3	5	5	2	4	2	2	5	2	5	5	4	5	5	5	4	5	5	4	5	4	4
B	1	53	3	0	4	3	5	4	2	3	5	4	5	5	4	4	4	4	2	2	3	4	5	5	3	4	2	2	5	4	4	4	5	4	4	5	5	3	4	5	5	4	4	2	4	4	4	3	4
B	1	22	3	0	5	4	4	5	3	2	4	4	4	5	4	4	4	5	2	2	4	2	4	4	2	3	3	3	4	3	2	2	2	4	4	2	4	3	4	4	4	4	4	3	3	3	4	3	4
B	1	52	3	0	3	4	3	4	2	3	4	3	4	5	4	3	5	5	3	3	5	1	4	3	3	3	3	3	3	3	2	3	3	4	3	2	2	3	3	5	4	3	4	3	5	4	4	4	4
B	2	25	3	1.5	4	5	5	5	1	4	5	1	4	4	4	4	4	4	2	4	4	1	2	3	4	3	2	1	2	4	1	4	4	3	4	2	4	3	3	4	3	3	4	4	4	4	3	4	3
B	1	21	3	2	4	4	4	3	3	4	5	3	4	4	5	5	5	3	4	3	3	1	3	5	4	5	3	1	2	5	1	3	3	2	5	2	5	5	5	5	5	2	5	5	5	4	4	3	4
B	1	37	3	1.5	4	4	3	2	2	2	4	4	4	4	4	4	4	4	2	4	4	2	4	4	4	5	2	3	4	4	2	4	2	2	5	2	4	3	4	4	4	2	5	4	4	4	3	3	2
B	2	25	3	3	3	4	4	3	3	3	4	3	4	4	5	5	5	4	4	4	5	2	4	4	4	4	2	2	4	4	2	3	4	2	4	4	3	3	3	5	5	3	4	3	3	3	4	4	5
B	1	38	3	1	4	4	3	3	2	3	5	5	5	5	4	4	4	4	3	3	5	2	4	4	3	4	1	4	4	3	2	4	2	2	4	2	4	4	3	5	4	4	3	4	4	3	5	4	4
B	1	19	3	0	4	4	4	5	2	4	4	4	4	5	4	4	4	4	1	2	4	2	4	3	3	3	3	4	4	3	2	4	2	4	3	2	4	4	4	4	3	4	4	3	3	3	4	3	4
B	1	42	3	0.5	5	4	5	4	4	3	5	5	5	5	2	4	5	5	2	5	4	2	4	4	4	3	5	5	4	4	2	4	4	2	4	2	4	4	4	5	4	5	4	3	4	4	4	3	3
B	1	20	3	1	5	5	5	5	3	3	5	4	5	5	5	5	5	5	4	4	5	5	5	4	5	5	4	5	5	5	4	4	5	4	5	4	4	4	4	5	5	5	5	5	5	4	5	4	5
B	1	23	4	3	3	5	4	2	2	2	4	3	4	5	4	4	4	4	4	2	4	2	4	3	3	2	2	4	4	2	2	3	2	2	3	2	4	3	3	5	3	4	4	4	4	5	5	4	5
B	1	33	3	2	5	5	3	4	2	3	5	4	4	5	4	4	4	4	2	4	4	2	3	4	4	3	3	4	4	4	3	4	4	3	4	3	4	4	4	4	4	4	4	4	4	4	4	4	4
B	1	28	4	5	4	4	4	2	2	2	4	4	4	4	4	4	4	4	4	2	4	1	4	4	2	2	4	4	2	2	1	4	2	2	4	2	4	4	4	4	5	5	4	4	4	4	4	4	4
B	1	25	4	0	4	3	4	2	2	3	5	4	5	5	5	4	5	5	2	3	5	3	4	4	4	2	3	3	4	4	4	3	4	2	4	2	4	4	4	4	4	4	4	4	3	4	4	3	5
B	1	26	3	1	4	4	5	4	4	3	5	4	5	5	5	4	4	4	4	3	5	4	4	5	4	3	2	2	4	4	4	4	4	4	4	4	4	4	4	4	5	4	4	3	4	4	4	4	4
B	1	40	4	2	5	3	4	3	2	5	5	4	5	5	5	5	5	5	3	3	4	1	3	4	3	4	4	4	4	5	1	5	4	4	4	2	4	3	3	5	4	4	5	4	4	4	4	4	3
B	1	26	3	0	4	3	3	3	2	3	5	2	4	4	5	4	5	2	2	2	4	3	2	3	3	4	3	4	5	3	2	3	4	4	4	4	4	4	4	4	4	4	4	2	4	4	5	3	4
B	1	23	3	0.5	3	4	4	4	3	2	5	4	4	4	5	4	5	4	2	3	5	1	4	4	2	2	3	3	5	4	2	3	4	2	4	4	4	3	3	4	4	4	4	4	4	4	4	4	5
B	1	23	4	1	4	4	4	2	2	2	3	4	4	4	4	3	4	4	2	3	4	2	3	3	3	4	3	3	2	3	1	3	3	2	3	2	4	4	4	4	4	4	4	4	3	4	4	4	4
B	1	22	4	3	2	5	4	3	4	3	3	4	4	5	5	4	4	4	4	3	5	1	4	3	3	3	3	3	4	4	1	3	2	1	4	2	4	4	3	5	5	4	5	5	4	5	4	4	4
B	1	20	3	1	5	4	5	4	4	4	4	5	5	5	5	3	5	5	5	4	5	5	4	4	4	4	3	3	4	4	5	4	5	5	5	5	5	5	4	5	5	5	4	4	4	4	5	3	5
B	1	21	3		5	4	5	3	4	3	5	3	5	5	5	5	5	5	4	3	5	4	4	5	5	3	3	4	5	3	4	4	4	4	5	4	4	5	5	5	5	5	5	4	4	4	5	4	5
B	1	27	4	1	4	5	4	4	3	5	5	4	4	5	5	5	5	5	5	3	5	5	4	5	5	3	3	3	5	3	4	4	5	4	4	5	4	3	4	5	5	5	4	4	4	3	5	3	5
B	1	24	3	2	4	4	4	5	4	2	4	5	3	5	5	5	5	5	5	5	5	4	4	5	3	5	3	3	5	4	4	3	4	3	5	4	5	5	4	5	5	5	5	4	4	5	5	5	5
B	1	26	3	2	5	5	5	5	4	3	5	5	5	5	4	5	5	5	4	4	5	4	4	4	4	4	3	3	5	4	4	4	5	4	4	4	4	5	5	4	4	4	4	3	5	4	5	4	5
B	1	22	3	1	5	4	4	5	5	4	4	4	5	5	4	4	4	4	4	4	4	4	5	4	4	3	3	3	5	3	3	1	1	5	4	5	5	4	4	4	5	4	5	3	4	4	5	5	5
B	1	32	4	1	4	3	4	4	1	2	4	5	4	1	5	4	5	5	2	4	5	4	5	5	4	3	4	4	5	4	4	2	4	3	4	4	4	4	4	5	5	5	5	4	4	4	5	4	5
B	1	32	3	0.5	5	5	5	5	4	4	5	4	4	5	5	5	5	5	4	4	5	4	4	4	4	4	4	4	5	4	5	4	5	4	4	5	4	4	4	4	5	5	5	4	4	5	5	5	5
B	1	24	4	2	4	4	4	4	3	4	5	5	5	5	5	5	4	5	5	4	4	2	4	4	5	5	4	5	5	5	4	5	5	4	4	4	5	5	5	5	5	5	5	4	5	5	5	5	5
B	1	20	3	1	3	2	4	5	2	2	4	4	4	5	5	5	5	5	4	2	5	3	4	4	4	3	3	3	5	3	4	3	3	1	4	2	5	5	4	4	4	1	4	5	4	3	3	3	2
B	1	37	4	8	4	4	4	4	4	4	4	4	4	4	4	4	4	4	4	4	4	1	4	4	4	4	4	4	4	4	1	4	2	2	4	1	4	4	4	4	4	4	4	4	4	4	4	4	3
B	1	30	3	4	3	4	4	3		3	5	4	4	4	4	4	5	5	4		4	2			3	4			4	4	4	3	4	3	4	2	4	4	4	4	4	4	4	4	4	4	4	2	3
B	1	29	4	6	5	5	3	5	2	3	4	4	2	4	5	3	3	4	3	3	4	1	2	3	4	4	3	3	2	3	1	4	1	1	3	1	4	4	4	4	5	4	3	4	3	4	4	3	3
B	1	32	3	3	2	5	4	4	2	2	4	4	4	4	4	4	4	4	2	4	4	1	4	4	2	4	4	4	4	4	2	4	2	2	4	2	4	4	4	5	4	4	4	3	4	4	4	4	3
B	1	23	3	2	4	4	4		3	2	4	4	4	5	5	4	5	5	4	4	5	4	4	4	3	4	3	4	5	4	5	4	4	3	4	4	4	4	4	4	4	4	4	4	4	4	4	3	5
B	1	22	3	1	4	5	5	5	2	4	5	5	5	4	5	5	5	5	2	2	5	1	4	5	2	3	2	3	5	2	1	5	2	4	4	4	5	5	3	5	4	4	5	4	5	5	5	5	3
B	1	33	4	8	4	4	4	1	2	1	4	4	5	5	5	4	2	5	1	2	5	1	4	4	4	5	2	4	4	2	1	5	5	1	4	2	4	4	4	4	4	4	4	4	4	4	4	4	3
B	1	26	3	5	4	4	5	3	2	4	5	4	5	5	5	4	4	5	2	2	5	2	4	5	4	5	2	4	4	2	2	4	4	2	4	2	4	4	4	5	5	5	4	4	4	5	4	5	3
B	1	27	4	2	4	3	5	4	2	2	4	4	4	4	5	5	4	5	4	3	4	2	4	4	4	5	4	4	4	5	3	4	3	4	4	3	4	5	5	5	4	4	4	4	4	5	4	4	4
B	1	29	3	6	5	4	4	4	2	2	4	4	4	5	4	4	4	4	4	3	4	1	4	4	3	5	3	4	4	4	1	4	2	1	4	1	4	4	4	5	5	4	4	4	5	5	4	4	4
B	1	31	4	6	4	4	5	2	1	1	4	4	5	5	1	5	5	5	5	1	5	1	5	5	4	5	5	5	4	3	1	4	2	1	5	1	4	5	4	4	5	4	3	2	4	1	4	3	4
B	1	24	4	0.5	4	4	4	4	3	4	4	4	4	4	4	4	4	4	3	3	4	4	4	4	3	4	4	4	4	4	3	4	3	4	4	3	4	4	4	4	4	4	4	4	4	4	4	4	3
B	1	21	3	0.5	5	4	5	5	5	4	5	3	4	4	5	4	5	4	3	3	5	2	4	4	3	3	2	3	4	4	2	4	3	4	4	1	4	4	3	5	5	3	5	4	4	4	4	4	3
B	1	23	4	1	4	4	4	3	2	4	4	3	4	4	4	4	5	5	2	2	5	3	4	4	3	4	2	2	5	5	3	5	4	3	4	2	5	5	5	5	5	4	4	4	4	4	5	5	2
B	1	24	3	1	3	3	5	4	2	4	4	4	4	4	4	5	4	4	2	3	4	2	4	4	4	3	2	3	4	2	4	4	3	4	4	1	4	4	4	4	4	5	4	3	4	4	4	4	4
B	1	38	2	5	4	4	4	4	2	4	5	4	5	5	5	4	4	4	2	2	5	4	4	4	4	4	2	2	4	4	4	3	4	3	4	3	4	4	4	4	4	4	4	4	4	4	4	5	4
B	1	25	4	0.5	4	5	5	5	2	4	5	5	4	5	5	4	5	5	1	3	5	2	4	4	3	5	2	2	5	4	2	4	4	4	5	2	4	4	4	4	4	4	4	4	4	4	4	4	5
B	1	23	4	0.5	4	3	4	4	2	3	5	4	4	5	5	5	4	4	2	3	4	2	4	4	3	4	2	2	4	4	2	4	3	4	4	2	4	4	4	4	4	4	4	4	4	4	4	4	4
B	1	60	4	8	4	4	4	4	5	4	5	5	5	5	5	5	5	5	2	4	5	3	4	5	3	4	2	2	5	4	4	4	4	4	4	4	4	4	4	5	5	4	4	5	5	5	4	4	4
B	1	51	3	9	4	2	3	5	2	4	4	3	4	4	5	4	5	5	3	2	4	1	3	4	3	4	2	2	4	3	2	4	2	5	4	1	4	5	5	5	4	3	2	4	4	5	4	4	1
B	1	21	3	0.5	5	5	5	5	2	3	4	4	4	5	5	5	5	5	2	3	5	2	4	4	3	4	2	2	3	4	2	4	2	4	4	1	4	3	3	5	5	4	3	3	4	4	5	3	4
B	1	30	4	3	4	5	4	4	2	3	5	4	4	4	4	4	4	4	2	2	4	3	4	4	4	4	2	2	4	4	3	4	4	2	4	4	4	3	4	4	4	4	4	3	4	4	4	4	4
B	1	28	3	2	5	2	4	4	2	4	4	4	5	1	4	4	5	4	4	4	5	4	4	4	4	4	4	4	5	4	4	4	4	2	4	4	4	4	4	4	4	4	4	4	4	4	5		4
B	2	28	3	2	4	3	3	3	2	2	4	4	4	4	4	4	4	4	4	2	4	2	4	3	2	4	4	4	4	4	2	2	2	4	3	2	4	4	4	4	4	4	4	3	4	4	4	4	4
B	1	29	3	7	4	4	4	4	1	4	4	4	5	5	5	5	5	4	4	2	4	3	4	4	3	5	4	4	5	4	4	4	4	4	4	4	5	5	4	5	4	4	4	4	4	5	4	5	4
B	1	35	2	2.5	5	4	4	4	4	4	4	4	4	5	4	4	5	5	4	3	4	4	4	4	5	4	4	4	5	4	4	4	4	4	3	2	4	4	4	4	4	4	4	2	3	4	4	4	3
B	1	27	3	3	4	2	4	4	2	4	3	4	4	3	4	2	4	4	2	2	3	1	3	3	3	4	4	4	4	4	1	4	4	2	4	1	4	4	4	5	5	3	4	3	4	4	3	4	1
B	1	23	4	1	4	5	4	4	2	2	4	3	4	5	5	5	2	4	4	3	5	4	3	4	3	3	3	3	5	3	4	3	4	4	4	4	5	5	4	5	5	3	4	5	4	4	5	4	5
B	1	25	3	0.5	4	5	4	2	1	2	4	3	4	3	4	4	4	4	3	2	4	1	4	3	3	3	2	3	3	2	1	3	2	2	3	2	4	4	3	5	3	4	4	3	4	4	3	3	1
B	1	20	3	0.5	4	5	4	3	1	2	5	3	4	4	4	3	5	4	2	2	3	1	4	3	3	3	2	3	2	2	1	4	2	2	3	1	4	4	3	4	3	3	3	2	3	4	3	3	2
B	1	25	4	1	5	5	3	3	2	3	4	3	4	5	5	4	5	4	3	1	5	1	4	4	3	3	2	2	4	4	1	5	2	3	4	3	5	5	5	5	5	3	5	4	5	5	3	4	3
B	1	25	3	1.5	4	5	4	1	1	2	5	3	4	3	4	3	4	2	3	4	4	1	3	3	3	3	2	3	3	3	1	4	1	1	3	1	4	4	3	4	4	4	4	3	4	4	3	4	1
B	1	20	3	0.5	5	5	5	3	1	3	4	3	4	4	4	4	4	4	2	3	4	2	4	3	3	3	2	2	3	2	1	3	2	2	3	1	4	4	3	4	4	3	4	3	3	4	4	3	2
B	1	24	3	1	4	5	3	1	3	3	5	3	4	3	4	4	3	5	1	1	3	1	4	3	3	3	3	3	3	1	1	3	2	1	3	1	5	4	2	5	3	1	4	3	5	5	4	3	1
B	1	23	3	1	4	5	5	2	1	1	5	3	4	4	5	3	4	5	2	3	4	3	4	3	3	3	3	3	4	2	4	3	4	4	4	2	4	3	3	4	4	3	4	4	4	4	4	3	2
B	1	23	4	0.5	5	5	5	5	3	4	5	4	5	5	5	5	5	5	5	5	5	5	5	5	5	5	5	5	5	5	4	5	5	4	5	4	5	5	5	5	5	5	5	5	5	5	5	5	5
B	1	25	3	1	4	5	5	5	4	4	5	4	5	5	4	5	5	4	4	4	5	3	4	5	4	5	4	4	4	5	2	4	3	2	4	2	4	4	4	5	5	4	4	4	4	4	5	4	4
B	1	19	3	0	3	2	4	5	2	2	4	4	4	4	5	3	4	3	2	4	5	2	4	4	3	3	1	1	4	2	1	3	4	2	4	2	4	4	2	4	4	5	4	4	4	3	4	3	5
B	1	31	3	6	4	4	5	2	1	1	5	4	5	5	5	5	5	5	5	5	5	2	4	5	3	5	1	1	5	5	2	4	2	2	5	2	4	4	4	4	5	5	5	3	4	4	5	5	5
B	1	25	3	2	4	5	5	2	2	3	4	4	4	5	5	3	5	3	5	4	4	1	4	4	3	5	1	1	2	4	1	3	5	1	4	1	5	5	3	5	5	3	5	5	4	5	5	3	5
B	1	23	3	2	3	4	3	2	2	2	4	2	2	3	4	3	4	4	2	2	3	1	2	4	2	2	1	1	3	4	2	3	2	1	4	2	4	4	4	4	5	5	4	3	4	4	5	4	5
B	1	24	3	2	3	4	4	5	1	3	4	3	4	5	5	4	5	4	3	3	5	3	4	3	3	3	1	1	4	4	3	3	4	2	4	2	4	3	2	5	4	4	4	4	4	4	5	3	4
B	1	23	4	1.5	3	3	3	2	1	2	1	3	3	4	2	3	4	2	3	4	2	2	4	2	2	2	2	1	2	2	2	3	4	2	3	4	4	4	3	4	4	4	4	3	4	4	4	3	4
B	1	25	3	0	4	4	4	2	3	4	4	4	3	4	3	3	4	2	4	3	4	2	3	3	4	4	2	2	2	4	2	3	4	2	3	2	4	4	4	4	4	5	4	3	4	3	5	4	5
B	1	38	3	0	4	5	4	4	2	5	5	4	4	5	5	5	5	5	2	1	5	1	5	5	5	2	1	1	4	5	2	3	4	2	4	4	5	5	5	5	4	5	4	5	4	4	5	5	5
B	1	30	3	3.5	3	4	4	4	3	1	4	3	3	3	4	4	4	4	3	3	4	2	4	4	3	3	1	1	2	4	2	3	2	1	3	2	4	4	3	4	4	5	4	4	4	4	5	4	4
B	1	22	3	1.5	4	5	5	2	2	1	4	4	4	5	4	4	4	5	3	3	5	4	4	4	4	4	1	1	5	4	4	3	4	2	4	5	4	5	3	5	5	4	5	5	4	4	5	4	5
B	1	31	4	1	5	5	5	5	1	1	5	5	5	5	5	5	5	5	5	4	5	2	5	5	4	4	2	2	5	5	1	5	4	4	5	1	5	5	5	5	5	5	5	4	4	5	5	5	5
B	1	28	4	8	4	4	4	4	1	1	3	4	4	4	4	4	4	4	3	2	4	4	4	3	3	4	2	2	5	5	4	4	4	3	4	2	4	5	5	5	4	4	4	4	4	4	4	4	5
B	1	22	3	0	4	4	4	4	2	3	5	4	4	4	5	4	5	4	4	2	4	3	4	3	3	3	2	2	4	4	2	4	3	3	4	3	2	4	3	4	4	4	4	3	4	3	4	4	4
B	1	26	3		3	4	4	4	3	3	4	4	4	4	4	4	4	4	4	4	4	2	4	4	4	4	2	2	4	4	2	3	3	2	4	2	4	4	4	4	4	4	4	3	4	4	4	4	4
B	1	29	3	0	3	4	4	2	4	2	4	4	4	5	5	5	5	5	4	4	5	2	4	5	4	3	2	2	4	4	3	4	3	2	4	1	4	4	4	4	4	4	4	4	4	4	4	4	4
B	1	22	4	0	4	5	4	2	1	3	5	4	5	5	4	5	4	3	4	4	4	2	4	4	3	3	2	2	3	5	2	4	2	1	4	2	4	5	3	5	5	4	5	5	4	4	5	5	5
B	1	30	3	0	4	4	4	2	2	3	5	4	4	4	4	4	4	4	4	4	4	3	4	3	3	4	2	2	4	4	4	3	4	3	4	2	4	4	4	4	4	4	4	2	4	4	4	4	4
B	1	30	3	10	5	5	4	5	4	4	5	4	4	5	4	4	4	4	4	4	4	2	4	4	4	4	2	2	4	4	2	4	3	3	4	2	4	4	4	4	4	4	4	4	4	4	4	4	3
B	1	23	4	0	4	4	4	4	3	3	5	4	4	4	4	4	5	5	4	3	4	2	4	3	3	3	2	2	4	4	2	3	2	2	4	2	5	5	4	5	4	4	4	4	4	4	5	4	5
B	1	26	3	1.5	4	4	3	2	2	4	5	4	5	5	5	4	5	5	4	2	5	2	4	3	3	2	2	2	5	1	2	3	4	2	4	1	5	5	5	5	5	4	4	4	4	4	3	5	2
B	1	21	3	0	3	5	5	5	4	2	4	5	4	4	3	3	5	4	4	3	3	2	4	3	3	3	2	2	3	4	2	3	4	3	3	4	4	4	4	4	3	4	4	4	4	4	3	3	3
B	1	20	3	0	4	3	4	2	2	4	4	4	4	5	5	4	5	4	4	3	5	2	4	4	3	4	2	2	4	3	3	3	4	2	4	4	4	4	4	4	4	4	4	3	3	4	4	4	5
B	1	21	3	1	3	4	2	2	1	1	3	4	3	3	2	3	4	4	2	1	2	3	2	3	3	2	2	2	4	3	2	3	4	2	3	2	4	4	4	4	4	5	2	3	4	4	5	4	5
B	1	21	2	0	3	4	4	3	3	3	4	4	4	2	4	3	3	4	3	4	4	2	4	4	4	3	2	2	3	2	4	4	4	2	4	4	4	4	4	4	4	4	4	4	4	4	4	3	4
B	1	35	3	0	3	4	3	4	3	3	4	4	3	4	4	4	4	4	3	3	4	2	4	4	3	3	2	2	3	3	2	3	3	2	4	2	4	4	4	4	4	4	4	3	3	4	3	3	3
B	1	30	3		3	4	4	2	2	4	4	3	3	4	4	4	4	3	4	4	4	2	4	4	4	3	2	2	4	2	2	4	4	2	4	2	4	4	4	4	4	4	4	3	3	4	4	5	4
B	1	25	4		3	3	5	2	2	4	4	4	4	4	4	4	4	3	4	4	4	2	4	4	4	3	2	2	4	2	3	4	4	1	4	4	4	4	4	4	5	4	4	3	3	4	5	4	4
B	1	26	4	0	5	5	5	5	5	4	5	4	4	4	5	5	5	4	4	3	5	2	3	4	3	3	2	2	5	4	4	4	3	2	4	2	4	4	5	5	4	5	4	4	4	5	5	4	4
B	1	26	3	0	4	4	4	5	3	3	5	4	4	5	5	3	5	4	4	4	4	2	5	5	3	4	2	2	5	4	1	4	4	2	4	1	4	4	3	4	4	4	4	4	4	4	4	4	5
B	1	21	3		4	4	5	3	4	4	5	4	4	3	5	5	5	5	5	4	5	4	5	5	4	4	2	2	5	5	3	4	5	3	5	3	5	5	3	3	5	5	4	3	4	4	5	4	4
B	1	23	3	0	4	5	5	5	4	3	4	4	4	5	5	4	5	4	4	4	5	3	5	5	3	4	2	2	4	4	3	3	4	2	4	3	5	5	4	4	5	5	4	4	5	4	5	4	5
B	1	26	3	1.5	4	4	4	3	2	3	4	4	4	4	4	3	5	4	2	4	4	1	4	4	3	4	2	2	4	4	1	4	3	2	4	3	4	4	4	4	4	4	4	4	4	3	3	4	3
B	1	26	3	0	3	5	4	2	3	3	4	2	3	4	1	2	4	3	2	3	2	1	2	3	1	3	5	3	1	2	3	2	3	2	2	2	4	4	3	4	3	2	3	2	3	2	4	3	4
B	1	27	3	1	3	4	4	2	3	4	4	4	4	4	4	4	4	2	4	3	4	2	4	4	4	4	4	2	4	1	2	4	2	4	4	2	4	4	4	4	4	4	4	4	4	4	5	4	3
B	1	30	2	1	2	4	4	4	2	3	4	4	4	4	4	4	4	4	4	3	5	2	4	4	3	4	3	4	5	4	3	4	3	2	4	2	4	4	4	4	4	4	4	4	4	4	4	3	4
B	1	36	3	2	4	5	4	4	3	4	4	4	4	5	4	4	3	4	4	3	4	2	4	4	4	4	4	4	4	4	2	4	3	2	4	2	4	5	4	4	4	4	4	4	4	4	5	4	5
B	1	33	3	5	3	4	4	4	4	5	4	4	4	4	4	4	4	5	4	4	3	2	4	4	3	2	3	4	3	4	2	4	4	2	4	2	4	4	3	5	4	4	4	3	4	3	4	2	4
B	1	34	4	1	5	5	5	5	1	3	5	4	5	5	5	5	5	5	5	4	5	3	5	5	3	4	4	4	5	5	3	4	5	4	5	4	5	5	4	5	5	5	5	4	5	4	5	5	5
B	1	26	4	1	3	3	5	5	1	3	5	5	5	5	5	5	5	5	5	3	5	2	5	5	5	5	5	5	5	5	2	5	4	2	5	4	5	5	5	5	5	5	5	5	5	5	5	5	5
B	1	24	4	1	4	5	5	5	3	4	4	4	4	5	5	5	5	4	2	2	5	2	4	5	4	5	3	4	5	2	2	4	4	4	4	2	4	4	4	5	5	4	5	4	5	5	4	4	4
B	1	29	3	1	5	5	4	3	2	4	5	4	4	3	5	5	5	5	4	2	5	2	4	5	5	4	4	4	4	2	2	5	4	2	5	2	4	5	4	5	5	4	5	4	4	4	5	5	5
B	1	26	4	2.5	5	4	4	5	2	4	5	2	4	5	5	4	4	5	5	1	5	1	4	4	4	4	5	1	3	5	2	3	3	1	4	2	4	4	4	5	5	5	5	3	4	5	4	3	5
B	1	20	3	0.5	5	5	5	5	4	3	5	5	5	5	5	5	5	5	5	5	5	3	5	5	5	3	5	5	5	5	5	5	4	4	5	3	5	5	5	5	5	5	5	4	5	5	5	5	5
B	1	34	3	6	5	5	5	4	4	4	5	5	5	5	5	5	5	5	3	4	5	4	5	5	5	5	5	5	5	5	4	5	5	4	5	4	5	5	5	5	5	5	5	5	5	5	5	5	5
B	1	23	3	1	4	4	5	5	1	1	5	2	4	5	5	5	5	5		1	5	2	5	5	3	5	3	3	5	5	1	5	4	4	4	4	3	3	3	4	4	5	4	5	5	5	4	5	4
B	1	32	4	0.5	1	2	3	2	2	2	4	2	3	3	4	3	4	2	2	2	4	4	4	3	2	3	3	3	4	3	2	3	4	2	4	4	4	3	3	4	4	4	3	2	4	4	4	3	4
B	1	34	3	9	5	5	5	5	5	5	5	5	5	1	5	5	5	5	2	1	5	1	2	3	5	3	3	1	5	5	1	3	1	3	5	1	5	5	5	5	3	3	5	5	5	5	5	5	4
B	1	26		2	5	5	5	3	5	5	5	5	5	5	5	5	5	5	4	3	5	2	4	5	4	5	3	5	3	4	2	4	3	2	4	5	3	4	4	4	4	5	5	3	4	4	5	5	5
B	1	40	3	7	4	4	4	3	1	4	3	2	4	3	5	4	5	4	1	3	3	1	4	3	3	2	4	3	4	4	1	3	2	2	3	1	3	5	4	4	3	3	4	4	4	4	3	3	1
B	1	31	4	0.5	4	4	4	1	2	3	4	3	3	5	5	4	5	5	3	3	5	2	4	4	4	4	4	4	4	4	3	4	4	3	4	4	4	4	4	4	4	4	4	3	4	2	4	4	4
B	1	25	4	1	5	5	5	5	3	3	5	5	5	5	5	5	5	4	4	4	5	2	4	4	4	4	4	4	4	4	3	4	4	3	4	2	4	4	5	5	5	5	5	5	5	5	5	5	4
B	1	27	3	0	5	5	5	5	4	3	5	5	5	5	5	5	5	5	4	3	5	5	5	5	5	4	3	4	5	4	4	4	4	4	4	4	4	5	4	5	5	4	5	3	4	4	4	4	4
B	1	24	4	3	5	4	4	3	2	4	4	4	4	4	5	5	5	5	2	2	4	2	4	5	2	4	3	4	4	3	2	3	3	4	4	2	4	4	4	4	5	5	4	4	4	5	4	4	5
B	1	27	4	5	4	5	5	4	3	3	4	4	4	3	5	4	5	5	4	4	4	3	4	4	4	3	4	3	4	4	4	3	4	2	4	4	4	4	3	4	4	4	4	2	3	5	4	4	4
B	1	30	3	6	4	4	4	2	4	5	5	4	4	4	4	4	4	4	4	3	5	3	4	4	3	3	2	3	4	2	2	4	4	4	4	4	4	4	4	4	4	4	4	3	4	4	4	4	5
B	1	22	3	3	4	4	4	4	4	4	5	4	4	4	4	4	4	4	4	3	4	3	4	4	3	4	3	3	4	4	4	3	4	4	4	4	4	4	4	4	5	4	4	4	4	4	5	4	4
B	1	31	3	1	4	4	4	4	4	4	5	4	4	4	4	4	4	4	4	2	4	3	4	4	3	4	3	3	4	4	4	3	4	4	4	3	4	4	4	4	5	4	4	4	4	4	5	3	4
B	1	35	3	1	4	4	4	4	2	4	5	4	4	4	4	4	5	4	4	3	4	1	4	4	4	4	4	4	4	5	1	4	4	1	4	2	4	4	4	4	4	4	4	4	4	4	4	4	4
B	2	26	4	0.5	5	3	1	2	1	2	5	3	4	5	5	5	5	4	2	3	5	1	4	3	5	5	3	3	5	4	1	3	2	4	3	2	5	4	3	4	3	2	5	4	4	5	4	4	3
B	2	22	3	2	5	4	2	3	2	2	4	4	4	4	4	4	4	3	4	3	4	2	4	3	4	4	4	4	4	4	2	4	3	3	3	3	4	4	3	4	3	2	3	3	4	4	4	3	3
B	2	25	1	1.5	5	5	5	5	5	3	5	5	5	5	5	5	5	5	5	5	5	4	5	5	5	5	5	5	5	5	5	5	5	5	5	5	5	5	5	5	5	5	5	5	5	5	5	5	5
B	1	23	3	2	4	4	4	4	2	4	5	4	4	4	4	4	5	5	4	3	4	1	4	4	4	4	4	4	4	4	2	4	4	2	4	2	4	4	4	4	4	4	4	4	4	4	4	4	4
B	1	30	3	1	4	4	4	4	3	2	4	3	3	4	4	4	4	4	3	3	4	2	4	3	3	4	3	3	4	4	2	3	4	4	4	4	4	4	4	4	4	4	4	3	4	4	4	3	3
B	1	26	3	1	4	4	4	4	3	3	4	4	4	4	4	4	4	4	4	3	4	2	5	4	3	4	4	4	4	4	4	4	4	4	4	4	4	4	4	4	4	4	4	3	4	4	4	4	4
B	1	37	3	1	4	5	4	4	2	3	5	4	1	5	1	1	5	4	4	1	3	2	5	5	4	2	5	1	3	3	3	2	4	2	3	2	4	3	4	4	5	4	4	4	4	5	4	4	4
B	1	31	4	2.5	4	4	4	4	2	4	5	4	5	5	5	5	5	5	2	3	5	1	4	4	4	4	3	4	5	4	2	4	4	1	5	2	3	4	4	4	4	4	4	4	4	4	4	4	5
B	1	27	3	2	5	4	5	4	2	3	5	5	5	5	5	4	5	4	4	4	1	2	3	5	5	3	4	4	4	4	2	3	4	4	4	2	5	5	5	5	5	5	5	5	5	5	4	4	4
B	1	22	3	2	4	4	4	3	3	4	4	4	4	4	4	4	4	4	4	3	4	2	4	4	3	3	3	3	4	4	2	4	4	4	4	2	4	4	3	4	4	4	4	4	4	4	4	4	2
B	1	30	4	3	4	4	3	4	2	4	4	3	4	4	4	4	2	4	2	3	4	4	5	3	4	3	3	3	4	2	1	3	2	2	3	2	4	4	4	4	4	4	4	3	4	4	4	3	4
B	1	32	4	3	3	3	5	2	3	4	4	3	5	5	5	5	5	5	3	3	5	2	5	5	3	4	3	3	5	3	2	4	2	2	5	2	3	3	3	5	5	5	5	5	5	5	5	5	5
B	1	30	3	1	5	5	5	2	4	5	4	4	5	5	5	4	3	4	2	4	5	3	4	4	4	4	3	4	5	2	4	4	3	3	4	2	4	4	4	4	4	4	4	3	4	4	4	4	5
B	1	25	3	4	5	2	5	5	2	2	5	4	5	5	5	5	5	5	4	4	5	3	4	5	3	4	3	3	5	4	4	4	4	3	5	1	5	5	5	5	5	1	5	4	5	4	5	4	5
B	1	27	4	4	4	4	4	4	2	2	4	2	4	5	5	4	5	2	4	2	4	2	4	4	3	5	4	4	4	4	2	4	3	2	4	1	4	5	4	5	5	5	4	4	4	5	5	5	5
B	1	34	4	4	4	4	4	4	2	2	4	2	4	5	5	4	5	2	4	2	4	2	4	4	3	5	4	4	4	4	2	4	3	2	4	1	4	5	4	5	5	5	4	4	4	5	5	5	5
B	1	24	4	1.5	5	5	5	5	3	5	5	4	5	5	5	5	5	5	5	3	5	3	5	5	5	5	5	5	5	5	3	5	4	4	5	2	5	5	5	5	5	5	5	5	5	5	5	5	5
B	1	29	4	3	5	4	5	5	5	1	5	4	4	5	5	5	5	5	5	4	5	3	4	4	4	4	3	3	4	4	3	3	4	4	4	3	4	5	4	4	5	5	4	3	4	3	5	4	5
B	1	33	3	3	5	5	5	5	2	2	5	4	5	5	5	5	5	5	4	4	5	4	4	4	4	4	4	4	4	5	4	4	5	4	4	4	4	4	4	4	5	5	4	3	4	4	5	4	5
B	1	30	4	1	4	4	5	5	2	3	5	4	4	5	5	5	5	5	4	3	5	3	5	4	3	3	3	4	5	4	4	3	4	3	4	4	4	5	3	5	5	5	5	3	4	4	5	4	5
B	1	50	3	7	5	5	5	5	2	4	5	3	5	5	5	5	5	5	2	5	5	2	5	5	5	4	5	5	5	5	5	4	2	2	5	2	4	4	4	5	5	5	5	4	4	3	5	5	5
B	1	33	3	0.5	5	5	5	4	2	4	5	4	5	5	5	5	4	5	4	4	5	2	5	5	4	4	3	4	4	4	2	4	4	4	4	2	3	4	4	5	5	4	4	4	4	4	4	4	4
B	2	24	4	1	5	4	5	5	3	1	5	3	4	4	5	4	5	5	3	4	5	2	4	3	4	3	3	3	5	4	2	3	4	3	4	2	4	4	4	4	4	4	4	3	4	4	5	4	5
B	1	32	4	1	4	5	4	2	2	4	4	4	4	5	5	4	5	2	4	2	2	1	4	3	4	4	3	3	4	4	1	2	3	2	4	2	4	4	4	4	4	3	4	2	4	4	4	3	3
B	1	25	4	1	3	3	5	4	1	1	2	4	4	4	4	4	4	4	2	2	4	1	4	4	4	4	3	3	3	4	1	3	2	1	5	2	4	4	3	5	4	4	4	4	4	4	4	3	4
B	1	22	3	1	4	5	3	2	3	2	4	3	3	4	4	4	4	2	4	3	3	2	2	3	4	4	2	3	4	2	2	3	3	3	2	2	4	4	3	4	4	4	4	2	3	4	4	3	4
B	1	21	3	0.5	3	4	5	4	4	4	4	4	4	5	5	5	5	5	4	4	5	2	4	4	4	4	4	3	4	4	2	4	4	2	3	2	4	3	3	4	4	3	4	4	4	4	4	4	4
B	1	23	4	2	4	4	5	5	3	3	5	4	4	5	5	5	5	5	2	4	5	4	4	4	4	4	2	4	5	4	5	3	4	3	4	4	4	4	4	5	5	1	4	4	4	4	4	4	4
B	1	24	3	0.5	4	5	5	4	3	4	4	5	4	5	5	2	4	5	2	2	5	2	4	4	4	4	4	4	4	3	4	3	4	3	4	2	4	4	4	5	4	4	5	4	4	3	4	5	3
B	1	46	3	3	4	4	4	5	2	4	5	5	5	5	5	5	5	5	3	3	5	2	5	5	5	5	5	4	5	5	3	5	3	4	4	2	5	5	5	5	5	5	5	4	4	4	5	5	5
B	1	22	3	3	4	3	4	5	3	3	4	4	4	5	5	4	4	3	3	3	5	2	4	5	3	5	4	4	4	3	3	4	4	4	4	3	4	4	3	5	5	5	5	3	5	4	5	5	5
B	1	25	4	1	4	3	1	2	1	2	5	2	5	5	5	5	5	3	2	2	5	1	3	5	3	3	3	4	5	2	1	3	2	2	4	1	4	5	3	5	5	5	5	5	5	3	5	3	4
B	2	33	3	7	4	5	4	4	1	2	4	4	4	4	5	4	5	5	4	3	4	2	4	4	4	5	4	4	3	4	1	4	2	2	4	3	5	5	5	5	5	4	4	4	4	3	3	4	4
B	2	57	3	9	4	4	4	2	4	4	2	2	3	3	5	4	5	4	4	4	4	1	4	4	3	4	4	4	1	4	2	3	2	2	4	2	4	4	4	4	3	4	3	4	4	4	3	3	1
B	2	42	3	6	5	4	4	4	2	2	5	4	4	4	4	4	5	5	4	2	4	2	4	4	4	4	4	5	4	4	2	3	3	2	4	2	4	4	4	4	4	4	4	4	4	2	4	4	4
B	2	30	4	5	5	4	3	4	4	3	4	3	4	4	4	4	5	4	5	2	2	2	2	2	3	4	3	2	2	4	1	4	1	4	2	2	4	4	4	4	2	3	3	2	2	2	4	4	4
B	2	30	3	7	4	4	3	2	3	3	1	4	3	4	4	2	5	5	5	5	3	1	4	2	3	4	3	3	1	4	1	4	1	1	2	1	5	5	5	5	2	3	4	4	4	2	5	4	3
B	2	33	4	5	5	3	3	4	1	2	4	5	4	4	2	4	4	4	3	2	2	1	4	2	3	4	4	4	2	4	1	3	1	2	3	1	4	4	4	4	4	4	4	4	3	4	4	4	3
B	2	41	3	3	4	3	2	1	1	1	4	3	4	5	5	4	4	2	2	1	3	1	3	3	3	4	4	5	1	5	2	3	1	2	3	1	5	4	4	4	4	4	4	2	2	4	4	4	3
B	2	33	3	10	5	5	4	5	1	2	4	5	5	5	5	4	5	5	4	3	5	4	4	3	3	5	3	4	5	5	2	4	4	2	4	5	5	5	5	5	4	4	5	4	5	5	5	5	4
B	2	31	4	5	5	5	4	2	1	3	3	4	4	4	4	4	4	4	4	3	4	1	4	4	3	4	4	4	4	4	1	3	1	3	4	2	4	4	4	4	4	4	4	4	4	4	4	4	4
B	2	35	3	10	5	5	4	4	1	1	5	2	5	4	4	5	5	5	4	2	4	1	4	4	4	4	4	4	4	4	2	3	4	4	4	2	4	5	4	4	4	4	4	4	4	2	4	4	4
B	2	21	3	1	4	4	4	3	4	4	4	4	4	4	3	4	1	2	4	1	3	1	4	3	3	4	4	4	4	3	1	4	3	4	3	3	5	4	4	5	4	3	4	4	4	2	4	4	1
B	2	25	3	2	4	5	4	4	4	3	4	3	4	4	4	5	5	5	4	4	4	1	2	3	3	5	3	3	4	4	1	3	1	4	3	1	4	4	4	4	3	4	4	4	4	4	4	3	2
B	2	32	3	1	5	4	4	4	3	3	2	4	4	4	5	4	5	5	4	3	4	2	4	4	4	5	3	3	4	4	2	3	4	4	4	2	4	4	4	5	4	4	4	3	4	2	5	4	2
B	2	46	3	1	5	5	5	5	5	4	5	5	5	5	5	5	5	5	5	5	5	5	5	5	5	5	5	5	5	5	4	5	4	5	5	5	5	5	5	5	5	5	5	5	5	5	5	5	5
B	2	24	4	3.5	5	1	2	5	1	3	2	4	5	5	5	5	5	4	2	1	5	1	2	5	5	4	5	5	5	4	3	5	2	4	3	1	5	5	5	5	3	3	4	3	3	4	3	4	2
B	2	32	4	5	4	4	2	2	3	2	4	4	4	4	4	4	4	4	4	2	2	2	4	2	3	4	3	3	4	4	2	3	2	2	4	1	5	4	4	4	4	2	3	4	4	4	4	3	4
B	2	45	3	15	4	4	4	2	4	4	4	4	5	2	1	5	1	4	5	5	4	1	5	5	5	5	5	5	4	5	1	5	4	4	5	4	5	5	5	5	5	5	5	5	5	5	5	5	2
B	2	36	3	8.5	4	4	4	4	4	4	4	4	4	4	4	4	4	4	4	2	4	2	4	4	4	4	3	3	4	4	2	4	4	4	4	4	4	4	4	4	4	2	4	2	4	4	4	4	4
B	2	32	3	9	3	5	5	2	4	4	3	3	5	5	5	5	5	5	3	4	5	2	4	4	4	5	5	4	3	4	2	4	4	3	3	5	4	4	4	4	5	4	4	2	3	2	4	4	5
B	2	48	2	5	5	4	4	4	4	4	3	3	5	4	4	4	5	4	4	4	4	2	4	2	4	4	4	4	2	4	1	4	2	2	4	2	4	4	4	4	4	3	4	2	2	2	4	4	2
B	2	23	3	3	5	4	4	4	1	2	4	4	4	3	4	4	4	4	4	3	4	2	3	3	3	4	3	3	3	4	2	3	2	3	3	2	4	3	4	4	3	3	4	4	4	4	4	3	2
B	2	31	3	1	5	5	5	4	5	5	5	4	5	5	5	4	5	5	5	3	5	1	3	5	4	5	5	5	5	5	2	4	4	3	5	2	5	5	5	5	5	5	5	4	5	5	5	5	5
B	2	25	3	5.5	5	5	4	3	4	2	4	3	3	4	2	4	3	2	2	3	3	1	2	2	4	4	4	4	1	4	1	4	5	1	3	4	3	5	4	4	4	4	4	3	3	4	4	3	2
B	2	26	3	2	3	4	5	2	2	4	4	3	4	4	4	5	5	5	5	4	4	1	2	3	3	2	3	3	4	5	1	3	2	4	3	2	5	5	4	4	3	4	4	4	3	2	4	4	4
B	2	28	4	4	4	3	4	4	2	2	4	4	4	4	4	3	5	4	4	4	4	2	4	3	3	5	4	3	4	3	2	3	3	2	3	3	4	4	4	4	4	3	4	3	4	2	4	4	3
B	2	49	3	10	4	4	4	4	4	4	4	4	4	4	4	4	4	4	4	2	4	2	4	3	4	4	4	4	4	4	2	4	2	2	4	2	4	4	4	4	3	4	4	4	4	4	4	4	3
B	2	26	3	5	5	4	4	3	3	3	4	4	5	4	4	4	5	4	4	3	4	3	4	4	4	4	4	4	3	3	2	3	3	3	4	2	4	5	4	4	4	4	4	3	4	4	4	4	3
B	2	19	3	0.5	4	4	5	4	1	3	4	3	4	5	5	4	5	5	2	3	5	1	3	4	3	4	3	3	4	5	2	3	4	4	3	2	5	5	5	5	5	3	4	5	4	3	4	3	4
B	1	26	4	1	5	5	4	4	2	3	4	5	4	4	4	4	5	5	3	1	4	2	4	3	3	2	4	4	4	4	2	4	3	2	3	2	5	3	4	4	4	4	4	3	4	5	3	4	2
B	1	47	3	1	5	5	4	4	4	5	5	4	4	4	4	5	5	5	3	3	4	2	4	3	3	2	4	4	4	5	2	3	3	2	3	2	5	3	4	4	3	4	4	3	4	4	3	4	2
B	2	36	3	8	5	4	3	3	5	5	4	3	5	5	5	5	5	5	1	2	4	3	4	4	4	5	5	5	5	2	3	4	3	3	4	2	5	5	5	5	5	3	4	3	4	4	4	5	3
B	1	23	2		3	3	3	4	1	3	4	3	4	4	5	3	5	5	3	3	4	1	3	3	3	4	3	3	2	4	1	3	1	3	3	1	3	3	3	2	3	3	2	4	3	4	3	3	1
B	1	34	3	0	3	2	3	3	3	3	2	3	2	3	4	3	5	5	3	3	4	1	1	3	3	3	3	3	3	5	1	3	1	4	3	1	4	3	3	5	3	3	3	3	4	2	3	3	3
B	2	37	3	5	5	5	5	4	2	4	3	4	4	4	5	4	4	4	4	2	2	1	3	2	3	4	3	3	4	4	1	4	2	4	3	1	4	5	4	5	3	4	4	4	4	4	4	5	3
B	2	24	2	0.5	4	4	5	5	4	3	5	4	3	5	5	4	3	5	3	3	4	1	4	4	5	3	5	4	3	3	2	4	3	1	2	2	4	4	4	5	5	5	3	3	4	4	5	4	1
B	1	29	4		3	4	3	3	2	2	3	2	4	3	4	3	5	5	4	3	3	1	3	3	3	4	4	4	3	4	1	3	1	4	3	1	4	5	5	4	2	3	4	3	4	4	3	3	1
B	1	24	3		3	4	3	4	2	3	2	3	3	3	4	2	4	4	4	3	3	1	3	3	3	5	5	5	3	4	1	3	1	3	4	1	4	3	4	4	2	3	4	3	3	4	3	3	2
B	1	23	3		3	4	3	2	2	4	2	3	4	4	4	4	5	5	4	4	4	1	3	4	3	5	4	4	4	4	1	4	1	3	4	1	4	3	4	4	4	3	3	4	4	4	3	4	2
B	1	21	3		3	3	3	4	1	3	4	3	4	4	5	3	5	5	3	3	4	2	3	3	3	4	3	3	2	4	2	5	1	3	3	2	3	3	3	2	3	3	3	3	3	3	3	3	2
B	2	55	2	0.5	5	5	4	5	1	2	4	4	4	4	5	4	5	5	3	4	5	1	4	4	4	4	4	4	5	5	1	4	1	4	4	2	5	5	5	5	5	4	4	4	4	3	5	5	4
B	2	52	3	8	4	4	4	2	4	4	4	4	4	4	4	4	2	4	4	4	4	2	4	4	4	4	4	4	4	4	2	4	2	4	4	2	4	4	4	4	4	4	4	4	4	4	4	4	4
B	2	26	1	1	5	5	5	1	1	3	5	4	5	5	5	5	5	5	5	5	5	1	5	1	5	5	5	5	5	5	1	4	1	5	5	1	5	5	5	5	5	5	5	1	5	5	5	5	3
B	2	47	4	0.5	4	1	3	5	3	3	4	3	4	3	5	4	5	5	4	3	3	1	3	3	3	5	3	3	4	3	1	4	2	4	3	2	5	5	5	4	3	3	4	3	4	3	4	3	3
B	2	31	3	0.5	3	3	4	5	1	4	3	4	4	4	4	4	4	4	4	3	2	2	4	3	4	4	4	4	4	4	2	4	2	3	3	2	4	4	4	4	3	3	4	3	4	3	3	4	3
B	2	42	3	1	4	5	4	4	2	3	4	4	3	4	5	4	4	5	5	3	4	4	2	3	3	5	5	5	4	4	2	4	4	2	4	2	5	5	5	5	4	5	4	3	4	1	4	4	4
B	2	36	3	0.5	4	4	3	2	4	4	2	1	4	4	4	3	4	2	3	3	4	2	3	4	3	4	3	3	2	4	3	4	4	4	3	3	4	4	5	4	3	3	3	3	4	1	4	3	4
B	2	20	3	0.5	4	4	4	4	3	4	4	4	4	4	5	4	5	5	4	3	5	4	4	4	4	4	5	5	4	4	4	4	4	3	4	4	4	4	4	5	5	3	4	4	4	4	5	4	4
B	2	27	4	0.5	5	4	4	4	3	4	4	4	5	5	5	5	5	2	4	3	4	4	4	4	4	4	4	4	5	5	4	4	4	4	4	4	5	5	5	5	4	4	4	4	4	4	5	4	5
B	2	42	2	10	5	5	5	2	5	5	2	5	5	5	5	5	5	5	5	5	5	4	5	5	5	5	5	5	5	5	4	5	4	4	5	4	5	5	5	5	4	4	5	4	4	4	5	5	5
B	2	34	2	6	5	5	5	2	4	4	1	5	5	5	3	4	5	3	3	1	1	1	5	3	3	5	5	5	3	3	2	4	1	2	5	1	5	5	4	5	5	3	4	4	5	3	4	5	3
B	2	44	2	10	4	4	5	4	2	2	4	4	4	4	5	5	5	5	4	2	4	3	3	3	3	5	5	5	4	5	2	5	3	4	3	2	5	5	5	5	4	4	4	3	4	2	4	5	3
B	2	29	3	9	4	4	2	4	2	2	4	4	4	4	4	4	4	4	2	3	4	2	3	3	3	4	3	3	3	4	4	3	4	4	2	2	4	4	4	4	4	4	4	3	4	4	4	4	4
B	2	27	3	6	4	3	3	3	1	2	5	2	4	4	5	5	5	4	4	4	4	3	4	3	4	4	4	4	4	4	3	4	2	3	4	2	4	4	4	4	5	4	3	3	4	2	4	3	4
B	2	49	3	7	4	3	4	3	4	3	4	3	4	5	5	4	5	5	2	4	4	2	4	3	3	2	3	3	4	4	2	4	2	5	3	2	5	5	4	5	4	4	4	2	4	3	4	4	4
B	1	36	3	2.5	4	4	4	3	2	2	4	4	4	4	4	3	4	4	2	3	4	1	3	3	4	4	4	4	3	3	1	3	1	4	3	1	4	4	3	4	4	3	4	2	4	4	3	4	1
B	2	34	2	10	5	4	4	4	3	3	4	4	5	4	5	4	5	5	4	2	4	3	4	3	4	4	4	4	4	3	1	3	1	3	3	2	4	5	4	4	3	3	4	3	4	4	4	3	3
B	2	24	3	5	5	4	4	4	3	3	4	3	4	4	4	4	4	4	2	2	4	3	3	4	3	5	4	3	2	4	2	3	2	3	3	2	4	5	3	4	5	4	4	3	4	3	4	3	5
B	2	32	3	10	4	4	3	4	3	3	4	4	4	3	4	4	4	4	4	3	4	3	3	3	3	4	4	4	3	3	2	3	3	3	3	2	4	4	4	4	3	4	4	3	4	4	4	4	3
B	2	43	2	3	5	4	4	2	2	4	4	4	5	4	5	4	5	5	2	2	4	3	3	4	4	5	4	3	2	4	2	4	1	4	3	1	5	4	4	4	3	3	3	3	4	4	3	4	1
B	2	34	3	5	3	5	4	5	4	4	5	4	4	4	5	4	5	5	4	4	5	1	5	4	4	4	5	4	5	4	2	3	4	2	4	2	4	4	3	4	4	3	4	4	4	4	4	4	4
B	2	28	3	2.5	1	4	3	3	5	4	4	4	4	5	5	5	5	5	4	3	5	1	3	3	5	5	5	5	5	5	1	4	2	2	4	1	4	4	3	5	5	5	4	5	5	4	5	5	3
B	2	29	3	2	1	5	5	5	5	5	5	5	4	5	5	5	5	5	5	5	5	5	5	5	5	5	5	5	5	5	5	5	4	5	5	2	5	5	5	5	5	5	5	5	5	4	5	5	5
B	2	26	3	2	4	4	4	4	4	3	3	3	4	3	4	4	3	3	4	2	2	3	4	3	2	5	3	4	4	4	2	3	2	2	4	1	4	3	3	3	2	3	5	4	5	4	3	4	1
B	2	29	3	4	5	5	4	4	2	2	4	4	4	4	5	4	5	5	2	4	5	1	4	4	4	4	5	5	4	4	2	4	1	4	4	2	5	5	5	5	4	4	4	4	4	4	4	4	4
B	2	26	3	0.5	5	3	4	3	1	3	4	2	4	4	4	3	4	4	4	1	3	1	2	3	4	4	1	1	2	3	1	4	3	3	3	3	4	4	4	3	3	3	3	2	3	3	4	4	3
B	2	36	3	5	2	4	4	4	2	3	5	4	4	5	5	5	4	5	4	4	5	2	4	3	3	5	4	5	2	5	2	4	4	4	4	4	4	4	4	4	4	4	4	3	4	3	4	3	4
B	2	36	3	13	4	4	5	4	4	2	4	4	4	4	5	3	4	4	4	3	4	2	4	3	3	4	4	4	4	3	4	4	3	3	4	3	4	4	3	4	3	3	4	4	4	2	4	4	4
B	2	36	3	13	5	5	5	5	4	4	4	5	5	5	5	4	5	4	2	2	5	2	4	3	4	4	3	4	4	3	2	3	4	2	4	2	5	5	5	5	4	4	4	4	4	4	4	5	4
B	2	30	3	5	4	4	4	3	3	3	4	4	4	2	4	4	4	4	4	3	4	2	4	3	4	3	4	4	4	4	2	4	3	4	4	3	4	4	4	4	4	3	4	3	3	4	4	4	4
B	2	23	3	0	3	4	5	3	3	3	5	5	5	5	5	5	4	4	4	4	5	1	5	5	5	5	5	5	4	5	2	5	3	3	4	3	5	5	5	5	4	3	4	5	3	4	4	5	4
B	2	31	3	0	5	5	5	4	1	3	4	4	4	4	5	5	4	5	3	3	4	3	3	3	3	5	3	3	5	3	3	3	4	4	4	2	5	5	5	5	3	4	5	4	4	4	3	3	3
B	2	26	2	5	3	4	1	5	2	2	1	3	4	4	5	3	3	3	3	3	5	1	3	1	3	4	1	1	2	2	1	3	1	1	1	1	1	2	1	2	4	3	3	3	2	1	3	2	1
B	2	30	4	0	5	5	4	4	5	3	5	4	5	5	5	5	5	5	3	4	5	3	5	5	5	4	3	4	5	5	4	3	4	2	5	5	5	5	5	5	5	5	5	4	4	5	5	5	5
B	2	29	3	0	5	4	3	4	4	4	4	4	3	4	4	4	4	5	4	4	4	3	4	3	3	5	5	5	4	4	2	3	4	2	4	4	5	4	4	5	4	4	4	3	4	4	4	4	3
B	2	34	4	13	4	2	1	2	3	1	3	4	4	3	2	4	4	2	2	2	2	1	2	2	2	2	2	3	2	4	2	3	3	2	3	1	4	4	4	2	2	4	2	1	3	1	4	3	4
B	2	26	3	2	4	3	4	5	1	2	4	4	5	5	5	5	4	4	5	3	5	1	4	3	3	4	4	5	5	4	1	4	3	1	4	2	4	5	4	4	4	5	4	3	3	4	4	5	3
B	2	54	2	9	5	5	5	5	1	2	5	5	5	5	5	5	5	5	5	5	5	1	4	4	5	5	5	5	5	5	4	4	3	2	4	2	5	5	5	5	4	4	4	4	4	4	5	5	3
B	2		3	7	5	5	4	2	3	3	4	4	5	4	4	4	2	4	4	3	4	2	3	4	3	4	4	4	3	4	2	4	3	2	4	2	4	4	4	5	5	5	5	4	4	4	5	4	4
B	2	51	3	8	5	4	5	5	5	5	5	5	5	1	5	5	5	5	4	5	5	4	4	5	4	5	5	5	5	5	5	5	3	2	4	2	5	5	5	5	5	4	5	4	4	4	4	5	4
B	2	30	3	3	5	4	3	4	3	2	4	4	4	4	4	4	4	5	4	4	4	2	3	3	4	4	4	4	4	4	2	4	3	2	4	3	4	4	4	4	3	3	4	2	4	4	4	4	4
B	2	26	4	0	4	4	4	5	2	2	3	3	5	5	5	4	5	5	4	3	4	2	3	3	3	5	5	5	4	4	2	4	3	3	3	3	5	5	5	5	4	4	4	3	3	3	4	5	4
B	2	29	3	9	5	4	2	5	2	2	3	3	4	4	5	5	1	3	2	2	4	4	3	3	3	4	4	4	4	4	3	4	4	3	4	4	4	4	4	4	4	3	4	4	3	3	3	4	2
B	2	38	3	7	5	5	5	3	1	4	3	3	4	5	5	5	5	5	4	5	5	1	4	5	4	3	4	4	5	5	2	4	2	4	4	4	4	4	4	4	4	4	4	4	4	4	4	5	4
B	2		3	5	5	4	4	5	2	4	4	4	4	2	4	4	4	5	3	4	4	2	4	4	3	4	4	4	2	3	1	3	2	1	3	2	4	4	3	4	4	3	4	4	4	3	3	3	3
B	2	26	2	5	4	3	4	2	3	2	4	3	3	2	3	4	4	2	3	3	2	3	3	2	4	2	4	4	1	3	3	4	2	4	4	1	4	4	4	4	4	3	4	3	4	3	4	4	2
B	2	33	2	1	5	5	4	5	3	4	5	4	4	4	5	5	5	5	3	4	4	4	4	4	4	5	5	5	4	5	1	3	4	4	4	4	5	5	5	5	3	3	4	4	4	4	4	4	4
B	2	44	3	3	5	4	4	4	3	3	5	3	5	5	5	5	4	5	3	3	5	3	4	4	4	5	3	5	5	5	4	4	4	3	4	4	5	5	5	5	5	5	5	5	5	5	5	5	4
B	2	43	2	3	4	4	4	3	4	4	4	3	4	1	1	4	5	5	4	4	5	1	4	3	4	4	4	4	3	3	1	3	1	4	2	1	4	4	4	3	4	4	3	3	3	4	3	3	3
B	1	47	3	5	5	5	4	5	2	3	5	4	5	4	5	5	5	4	4	4	5	2	3	4	5	5	3	4	5	5	2	5	4	4	4	2	5	5	5	4	4	5	5	3	4	4	4	5	5
B	2	26	3	8	4	4	4	3	3	4	4	4	4	4	4	4	4	4	4	3	4	2	4	3	4	4	4	4	4	4	2	4	2	2	4	2	4	4	4	4	4	4	4	4	4	4	4	4	3
B	2	41	2	7	4	4	3	4	2	2	4	4	4	4	4	4	4	4	2	2	4	2	2	3	3	4	4	4	4	3	2	3	3	2	3	3	4	4	4	4	3	3	4	4	4	4	4	4	3
B	2	30	3	9	5	4	3	4	2	3	3	3	4	4	4	3	4	4	2	3	4	3	4	4	3	4	4	4	4	4	4	4	3	3	4	3	3	4	4	4	4	4	4	4	4	4	4	4	4
B	2	30	4	3	4	4	3	2	1	3	3	3	4	3	3	3	1	2	2	3	2	1	3	5	3	4	3	3	3	3	1	4	1	2	1	1	4	4	4	4	2	2	3	2	5	2	3	3	2
B	2	35	2	2	3	4	4	4	4	4	4	4	4	3	4	4	4	4	2	4	4	1	4	4	3	4	4	3	5	4	1	4	2	4	4	2	4	3	3	4	4	4	4	4	4	4	5	4	5
B	2	26	4	7	5	2	4	4	3	1	4	3	5	5	5	4	4	2	4	2	5	2	4	4	3	4	3	3	3	4	1	4	2	4	4	4	4	5	5	4	4	3	4	4	4	4	4	5	3
B	2	34	4	1.5	4	5	4	4	2	4	4	4	4	4	4	5	5	4	2	1	4	2	4	4	4	4	4	4	4	4	2	4	3	4	4	2	4	3	4	5	5	5	5	4	4	4	4	4	4
B	1	25	4	0	3	1	2	5	3	2	2	2	4	5	5	4	5	4	2	3	5	1	4	4	3	3	4	3	5	4	1	3	1	4	4	1	5	3	4	2	4	4	4	4	4	5	4	2	4
B	2	22	3	0.5	4	4	4	4	3	2	5	4	5	4	5	4	5	4	3	4	4	3	4	4	5	3	4	4	4	5	2	4	4	4	3	4	4	4	4	4	4	3	4	4	4	5	5	5	4
B	2	21	3	1	5	4	4	3	1	5	4	3	4	4	4	5	4	4	3	4	4	1	4	4	3	4	5	5	4	5	4	4	2	2	4	2	4	5	5	5	5	5	5	5	5	5	5	5	4
B	2	41	3	10	4	4	4	3	4	4	4	5	4	4	4	4	4	4	4	4	4	2	4	3	4	4	5	4	2	4	2	4	4	4	3	2	4	4	4	4	4	4	4	5	4	4	4	4	4
B	2	39	3	9.5	5	5	4	5	4	5	4	4	5	5	5	5	5	4	4	4	5	4	4	4	5	5	5	5	4	5	4	4	4	4	5	2	5	5	5	5	5	5	5	4	4	5	5	5	5
B	2	34	3	10	5	5	1	2	4	1	5	1	5	5	4	5	5	5	1	1	3	1	1	2	3	4	4	4	5	4	2	3	4	4	2	5	5	5	5	5	5	1	5	2	4	2	4	3	3
B	2	38	2	10	4	3	2	4	4	3	4	4	4	4	3	4	5	5	3	3	4	1	4	3	3	4	4	4	3	4	2	4	3	2	4	2	4	4	4	4	4	4	3	3	4	4	4	4	3
B	1		4	2	4	4	4	2	3	4	4	4	4	4	4	4	4	4	4	4	4	2	4	4	4	4	4	4	4	4	2	4	3	1	4	1	4	4	4	4	4	4	4	4	4	4	4	4	3
B	1	24	4	0	3	4	4	5	3	4	4	4	4	5	5	5	5	5	5	3	5	1	4	3	3	3	3	4	2	4	2	4	2	4	4	2	4	4	4	4	4	4	4	3	4	3	4	4	4
B	1	33	3	2	4	5	2	5	4	4	4	4	4	5	5	5	1	5	4	2	5	4	2	4	4	4	4	4	4	4	4	4	3	3	4	1	5	4	4	4	4	4	4	2	4	4	4	4	2
B	2	34	2	8	3	2	3	1	1	1	4	3	4	2	5	5	4	4	5	4	1	1	3	2	4	1	1	1	1	1	5	3	2	5	3	1	5	3	4	4	5	4	3	1	4	3	4	4	5
B	1	27	4		3	4	4	2	3	3	4	3	3	1	4	4	5	4	4	3	4	1	4	3	3	3	4	4	4	4	1	3	3	4	4	4	4	3	3	4	3	3	3	2	4	4	3	3	3
B	2	26	3	5	3	2	3	4	1	3	2	3	5	5	5	4	5	3	2	2	4	1	2	1	3	5	4	4	1	5	1	4	2	4	2	1	5	4	4	4	4	4	4	5	2	2	5	5	2
B	1	21	3	0	3	4	5	4	5	5	3	4	3	4	5	5	5	4	3	4	5	1	4	4	3	4	4	4	3	5	3	4	2	1	3	1	4	4	4	4	3	3	4	4	4	4	4	3	1
B	1	28	4	1	4	5	5	2	3	4	4	4	4	5	5	4	4	5	4	3	5	2	4	5	4	4	3	4	4	5	2	3	4	4	5	2	4	5	5	5	5	4	4	4	4	5	5	4	3
B	1	43	2	0	5	3	5	3	3	3	3	5	5	1	4	3	2	4	4	3	4	1	4	4	4	4	4	4	4	4	2	4	1	2	4	1	4	3	4	5	5	4	4	4	4	5	3	4	3
B	1	25	3	0	4	4	4	5	2	3	5	4	5	5	5	5	5	5	3	4	4	2	4	4	3	4	4	4	5	4	2	3	1	4	4	1	4	3	4	4	4	4	4	4	4	4	5	4	4
B	1	27	4	0	3	4	4	4	2	3	2	3	3	4	4	4	4	4	4	2	4	1	2	4	3	4	4	4	4	3	2	3	2	4	2	2	4	3	3	3	4	3	3	2	3	2	4	3	3
B	1	47	3	0	3	4	4	2	2	3	2	2	4	3	5	5	5	5	2	4	5	1	3	2	3	4	4	4	5	4	1	3	1	2	3	1	4	4	4	4	4	3	3	2	3	4	4	2	2
B	1	24	3	1	5	5	5	3	4	3	5	4	5	5	4	5	5	4	4	4	5	3	4	4	4	5	4	4	4	4	2	5	3	2	4	1	4	4	4	4	4	4	4	3	4	4	4	4	4
B	1	24	3		5	5	5	5	4	4	5	4	5	5	5	5	5	5	4	4	5	4	5	5	5	4	5	4	5	4	4	4	4	3	5	5	5	4	4	5	5	5	5	4	4	4	5	5	5
B	1	23	4	1	3	5	5	4	3	5	4	4	5	5	3	4	5	4	3	3	5	2	2	3	3	2	4	4	3	2	2	4	3	2	3	1	4	3	3	4	3	4	4	4	4	4	5	4	5
B	1	19	3	0.5	3	4	5	5	3	3	5	3	5	5	5	4	5	5	3	3	5	2	4	3	4	3	3	3	5	4	2	5	5	2	5	3	4	5	3	5	4	4	5	4	5	3	4	3	4
B	1	20	3	1.5	3	3	4	4	4	5	5	5	5	2	4	4	4	4	4	4	4	2	2	3	4	4	2	2	2	2	2	3	4	2	2	4	4	4	4	4	3	2	4	4	4	2	3	3	2
B	1	19	3	1	3	4	5	4	3	3	5	3	3	5	5	4	5	5	4	3	5	3	4	5	3	3	3	3	5	5	4	4	4	4	5	4	4	3	3	5	5	3	4	4	4	4	5	3	5
B	1	27	3	1	4	4	5	2	2	3	5	4	4	4	3	4	4	3	3	4	4	2	5	5	4	3	4	3	4	4	2	4	4	2	5	2	4	4	3	4	5	4	4	4	4	3	5	4	4
B	1	27	3	1.5	3	5	4	4	3	4	4	4	4	4	4	4	5	3	3	4	4	2	4	4	4	4	3	3	4	3	2	3	2	2	4	2	4	3	3	4	4	4	4	2	4	4	4	4	4
B	1	26	3	1	3	5	5	5	4	5	4	4	5	5	5	5	5	3	4	3	5	4	4	5	3	4	3	3	5	4	4	3	3	4	4	4	4	3	3	5	5	5	5	4	5	5	5	5	5
B	1	21	3	0.5	3	4	5	4	3	4	5	4	5	5	5	5	5	5	4	3	5	2	4	4	4	4	4	4	5	4	3	4	4	3	4	4	4	4	4	5	4	4	4	4	4	5	4	5	4
B	1	23	3	2	5	5	4	5	4	4	5	5	5	4	5	5	5	5	4	4	5	2	4	5	4	5	5	5	4	4	3	4	3	3	4	2	4	5	5	5	5	5	5	4	5	5	4	5	4
B	1	29	3	1	3	5	5	5	3	3	5	5	3	5	5	5	5	5	2	2	5	2	4	4	3	3	3	4	5	4	2	3	4	4	4	4	4	4	3	5	4	3	4	4	4	3	4	4	4
B	1	23	3	1	4	4	4	4	2	3	4	4	4	4	4	4	4	4	3	2	4	2	4	4	3	4	3	3	4	3	2	3	4	2	3	4	3	4	3	4	4	4	4	4	4	4	4	3	4
B	1	28	4	1	4	4	4	4	3	3	4	3	4	4	5	4	5	5	4	4	5	1	4	4	3	3	3	4	5	5	3	4	4	2	4	2	4	4	4	5	4	4	4	4	4	4	4	3	4
B	1	41	4	2	3	2	3	5	2	2	5	5	3	5	5	5	5	5	2	2	5	2	2	4	2	2	2	2	5	4	3	3	4	2	3	2	4	4	4	4	5	5	5	4	5	4	5	4	5
[truncated: 1,008 more rows]
[truncated: 16 more columns]
